# Supplementary material for: 2-(4-Bromo­phen­yl)quinoxaline
Source: Acta Crystallogr Sect E Struct Rep Online. 2010 May 19;66(Pt 6):o1380. doi: 10.1107/S160053681001723X (PMC2979498; doi:10.1107/S160053681001723X)
Supplement: Supplementary file 2 [file e-66-o1380-Isup2.hkl]

# 
# h,k,l, Fc-squared, Fo-squared, sigma(Fo-squared) and status flag 
# 
data_I
_shelx_title ' shelxl in P2(1)/c' 
_shelx_refln_list_code          4 
_shelx_F_calc_maximum      277.97 
_exptl_crystal_F_000       568.00 
_reflns_d_resolution_high  0.7600 
 
loop_ 
 _symmetry_equiv_pos_as_xyz 
 'x, y, z' 
 '-x, y+1/2, -z+1/2' 
 '-x, -y, -z' 
 'x, -y-1/2, z-1/2' 
 
_cell_length_a    13.9595 
_cell_length_b     5.9031 
_cell_length_c    14.4975 
_cell_angle_alpha  90.000 
_cell_angle_beta  109.529 
_cell_angle_gamma  90.000 
 
_shelx_F_squared_multiplier     1.000 
 
loop_ 
 _refln_index_h 
 _refln_index_k 
 _refln_index_l 
 _refln_F_squared_calc 
 _refln_F_squared_meas 
 _refln_F_squared_sigma 
 _refln_observed_status 
   2   0   0      546.31      549.78      7.67 o 
   3   0   0     3895.34     3712.22    105.19 o 
   4   0   0     2667.52     2497.42     44.42 o 
   5   0   0     1690.51     1606.21     43.53 o 
   6   0   0     2980.93     2933.83     95.71 o 
   7   0   0     1207.49     1375.73     42.85 o 
   8   0   0     1115.23     1200.03     43.21 o 
   9   0   0     3463.29     3693.69    147.62 o 
  10   0   0     3318.14     3516.12    142.15 o 
  11   0   0     3006.11     3047.57    117.28 o 
  12   0   0     4567.45     4746.50    396.84 o 
  13   0   0     3050.16     3340.70    245.88 o 
  14   0   0     2469.45     2778.97    229.51 o 
  15   0   0     1258.73     1491.47    101.36 o 
  16   0   0      156.32      127.71    120.88 o 
  17   0   0      808.57      992.67     87.84 o 
   1   1   0     1305.63     1143.62     14.94 o 
   2   1   0      215.23      217.01      3.68 o 
   3   1   0     3893.57     3655.47     28.50 o 
   4   1   0     2913.10     2861.84     55.42 o 
   5   1   0     2872.98     2598.20     42.66 o 
   6   1   0     6902.03     6946.63     71.73 o 
   7   1   0     1899.57     1790.11     35.52 o 
   8   1   0      700.14      691.64     17.29 o 
   9   1   0     2639.05     2684.95     69.91 o 
  10   1   0      428.44      405.25     13.10 o 
  11   1   0      430.00      429.04     18.93 o 
  12   1   0       10.46       10.64      7.50 o 
  13   1   0       19.06       14.59     14.15 o 
  14   1   0      227.11      257.68    104.16 o 
  15   1   0      372.76      377.06    170.39 o 
  16   1   0      504.23      528.60     46.14 o 
  17   1   0      135.04       82.61     64.34 o 
   0   2   0       79.99       84.48      9.75 o 
   1   2   0      617.74      587.74      7.42 o 
   2   2   0     5450.04     5180.25     55.35 o 
   3   2   0       38.61       41.56      7.91 o 
   4   2   0      712.08      809.49      8.68 o 
   5   2   0      450.54      491.46     11.32 o 
   6   2   0      231.97      266.41     11.51 o 
   7   2   0       16.02        7.82      7.44 o 
   8   2   0        1.24       -0.73      6.26 o 
   9   2   0       46.82       49.78     12.72 o 
  10   2   0      480.48      484.95     21.63 o 
  11   2   0      103.00       90.85     22.28 o 
  12   2   0       27.15       35.60     14.54 o 
  13   2   0      363.57      370.62     47.12 o 
  14   2   0       55.31       48.06     20.05 o 
  15   2   0      196.16      172.30     84.92 o 
  16   2   0       43.39       30.28     33.23 o 
   1   3   0       94.72       79.66      7.18 o 
   2   3   0     3760.40     3854.27     74.96 o 
   3   3   0     1555.04     1550.04     25.94 o 
   4   3   0     6593.64     6554.68    132.87 o 
   5   3   0     1506.47     1464.98     35.14 o 
   6   3   0     3391.98     3432.34     89.35 o 
   7   3   0     2805.72     2789.62     60.55 o 
   8   3   0     4743.02     4682.84    162.68 o 
   9   3   0     1526.18     1561.65     77.05 o 
  10   3   0     1153.12     1146.78     52.15 o 
  11   3   0      304.69      319.51     37.49 o 
  12   3   0       96.68       86.52     35.49 o 
  13   3   0       21.62       20.25     17.26 o 
  14   3   0      109.40      117.12     46.58 o 
  15   3   0      348.10      273.96    119.66 o 
   0   4   0     3828.96     3664.57    282.16 o 
   1   4   0     2298.79     2242.49     91.12 o 
   2   4   0     2899.29     2738.94    100.20 o 
   3   4   0     1088.04     1136.34     31.30 o 
   4   4   0      537.42      564.85     18.77 o 
   5   4   0      289.56      296.81     10.97 o 
   6   4   0       38.20       42.15     13.54 o 
   7   4   0      215.96      216.90     36.17 o 
   8   4   0      246.69      266.09     19.96 o 
   9   4   0     1147.40     1125.33     48.07 o 
  10   4   0     1033.17     1048.61     67.12 o 
  11   4   0     1045.81     1115.20     80.01 o 
  12   4   0     1141.97     1209.23     43.86 o 
  13   4   0      793.04      788.89     45.10 o 
  14   4   0      348.93      251.59    116.33 o 
   1   5   0        1.78        4.37      3.17 o 
   2   5   0     1451.19     1520.18     47.18 o 
   3   5   0      815.05      836.96     41.36 o 
   4   5   0      621.22      564.23     28.20 o 
   5   5   0       18.37       18.75     10.15 o 
   6   5   0      112.10      104.42     31.53 o 
   7   5   0        5.07        3.02      8.92 o 
   8   5   0       28.15       20.06     12.25 o 
   9   5   0      100.26       77.59     42.71 o 
  10   5   0        3.09       20.70     20.18 o 
  11   5   0       15.13        9.16     18.02 o 
  12   5   0       37.33       26.60     14.40 o 
  13   5   0       97.75       73.97     49.15 o 
   0   6   0       50.51       44.30     27.28 o 
   1   6   0      475.14      481.97     31.59 o 
   2   6   0     1645.96     1661.18    101.80 o 
   3   6   0       10.80        1.87     12.20 o 
   4   6   0      332.76      357.48     28.62 o 
   5   6   0       28.78       26.43     22.50 o 
   6   6   0        0.94       -4.15     17.41 o 
   7   6   0       28.50       22.61     20.27 o 
   8   6   0        5.38       17.12     32.70 o 
   9   6   0       51.28       21.94     66.50 o 
  10   6   0       68.20       41.47     58.60 o 
   1   7   0       42.28       45.49     21.80 o 
   2   7   0       33.10       64.46     30.78 o 
   3   7   0      114.10      124.68     68.49 o 
   4   7   0      419.65      395.46     45.19 o 
   5   7   0      423.75      482.88     48.45 o 
   6   7   0      583.08      679.80     86.70 o 
   7   7   0      156.05      157.64    137.50 o 
 -17   1   1      276.10      202.23    132.27 o 
 -16   1   1     1477.60     1537.04     62.08 o 
 -15   1   1     1397.24     1446.79     60.59 o 
 -14   1   1     1569.87     1629.02     71.34 o 
 -13   1   1      206.57      250.47     75.35 o 
 -12   1   1      679.10      644.82     34.38 o 
 -11   1   1      289.38      266.44     15.83 o 
 -10   1   1        1.23        3.38      6.81 o 
  -9   1   1      259.01      257.60     11.75 o 
  -8   1   1     1991.36     2078.89     68.64 o 
  -7   1   1     1807.80     1695.50     35.18 o 
  -6   1   1     6013.74     5271.48    259.19 o 
  -5   1   1     5608.01     5138.72     87.46 o 
  -4   1   1     7713.27     7401.61     84.34 o 
  -3   1   1     8932.67     9245.49    153.91 o 
  -2   1   1    10656.36    10777.73    171.61 o 
  -1   1   1    15389.33    15505.70    369.19 o 
   0   1   1     1483.00     1238.11     44.13 o 
   1   1   1       15.87       22.74      3.73 o 
   2   1   1       70.40       68.68      2.50 o 
   3   1   1        3.50        5.91      2.08 o 
   4   1   1      245.66      246.03      4.38 o 
   5   1   1      277.77      241.86      4.95 o 
   6   1   1     9846.51    10358.24    282.55 o 
   7   1   1     5010.69     4746.75     87.08 o 
   8   1   1     3408.75     3297.84     92.31 o 
   9   1   1     4248.34     4183.32    125.82 o 
  10   1   1      781.63      777.46     18.16 o 
  11   1   1     2060.20     2190.51     60.17 o 
  12   1   1      854.56      984.49     45.18 o 
  13   1   1      295.35      304.90     41.68 o 
  14   1   1      210.32      170.04     68.39 o 
  15   1   1        5.36        7.45     25.95 o 
  16   1   1       64.88       66.52     43.22 o 
 -17   2   1      265.89      190.11    108.89 o 
 -16   2   1       36.80        1.25     36.84 o 
 -15   2   1      176.74      154.46     60.44 o 
 -14   2   1     1272.82     1355.53     75.36 o 
 -13   2   1     2727.77     2919.39    154.18 o 
 -12   2   1     2092.72     2254.35     76.06 o 
 -11   2   1     1503.19     1551.75     58.20 o 
 -10   2   1     4370.72     4411.72     78.02 o 
  -9   2   1     4872.83     4868.42    109.38 o 
  -8   2   1     3774.31     3903.80     97.03 o 
  -7   2   1     1798.59     1869.55     50.36 o 
  -6   2   1     2329.02     2337.49     92.34 o 
  -5   2   1      486.51      507.43      8.13 o 
  -4   2   1      400.96      427.10     10.56 o 
  -3   2   1      251.13      229.42      4.51 o 
  -2   2   1     5615.60     5268.57     47.25 o 
  -1   2   1     1656.30     1538.91     30.91 o 
   0   2   1    11109.05    10723.34    112.91 o 
   1   2   1    13680.85    13946.43    219.49 o 
   2   2   1     5027.31     4592.11     50.35 o 
   3   2   1    12497.22    12663.70    227.10 o 
   4   2   1     1872.36     1654.24     19.49 o 
   5   2   1     4951.09     4804.95     78.91 o 
   6   2   1     2333.07     2306.27     64.60 o 
   7   2   1     1049.23     1046.15     20.57 o 
   8   2   1       96.06       99.88      9.50 o 
   9   2   1       33.29       26.94      8.09 o 
  10   2   1     5075.70     5511.95    160.63 o 
  11   2   1      396.43      404.02     34.88 o 
  12   2   1      731.45      832.17     45.59 o 
  13   2   1     1748.56     1904.26     87.70 o 
  14   2   1     1627.09     1693.45     68.83 o 
  15   2   1     1616.50     1654.21     60.00 o 
  16   2   1     1247.10     1393.41     98.59 o 
 -16   3   1      255.60      156.67     98.78 o 
 -15   3   1       13.66       19.02     16.57 o 
 -14   3   1      413.04      403.06     42.97 o 
 -13   3   1      301.13      260.12     84.37 o 
 -12   3   1      314.18      323.76     45.63 o 
 -11   3   1       36.03       35.22     14.89 o 
 -10   3   1        3.93       11.08     10.52 o 
  -9   3   1      134.83      154.84     35.43 o 
  -8   3   1      107.41      110.91     24.18 o 
  -7   3   1      123.93      126.38     14.77 o 
  -6   3   1      523.78      509.79     20.62 o 
  -5   3   1     1628.07     1681.63     23.68 o 
  -4   3   1      250.71      235.40      7.50 o 
  -3   3   1      941.20      962.44     19.06 o 
  -2   3   1     1919.87     1894.88     58.13 o 
  -1   3   1      416.78      406.07     12.28 o 
   0   3   1      241.46      225.74      6.91 o 
   1   3   1     1162.88     1307.57     29.13 o 
   2   3   1     2107.33     2304.55     50.81 o 
   3   3   1       21.62       32.85      7.64 o 
   4   3   1     2105.30     2425.94     38.73 o 
   5   3   1      333.90      339.61      9.13 o 
   6   3   1      950.40      975.06     25.88 o 
   7   3   1     1909.00     2006.32     44.08 o 
   8   3   1      248.53      236.52      9.60 o 
   9   3   1      495.60      511.71     23.98 o 
  10   3   1     1354.36     1307.40     76.42 o 
  11   3   1       85.69       86.54     31.03 o 
  12   3   1      176.15      169.37     64.36 o 
  13   3   1       31.31       16.78     25.16 o 
  14   3   1       46.28       43.75     29.90 o 
  15   3   1       21.13       11.94     32.33 o 
 -15   4   1      154.07      127.48     52.86 o 
 -14   4   1      285.49      206.22     98.75 o 
 -13   4   1      159.05      119.49     57.44 o 
 -12   4   1      784.26      801.53     51.54 o 
 -11   4   1      369.84      355.98     35.23 o 
 -10   4   1      603.52      553.02     26.47 o 
  -9   4   1      108.39       87.39     26.94 o 
  -8   4   1     1352.96     1312.71     44.80 o 
  -7   4   1      183.52      193.14     24.54 o 
  -6   4   1       53.97       60.00     19.59 o 
  -5   4   1        1.18        3.90      6.52 o 
  -4   4   1        6.30        4.98      5.00 o 
  -3   4   1        3.70        5.40      5.94 o 
  -2   4   1      562.47      542.64     13.47 o 
  -1   4   1     1187.04     1201.29     32.19 o 
   0   4   1      555.04      508.47      9.47 o 
   1   4   1     1128.69     1174.59     47.21 o 
   2   4   1      139.73      115.85      7.20 o 
   3   4   1      456.58      443.61     17.68 o 
   4   4   1      567.46      579.96     18.59 o 
   5   4   1      687.87      701.95     18.96 o 
   6   4   1     1032.34     1018.28     30.57 o 
   7   4   1     1196.18     1224.79     35.95 o 
   8   4   1      975.39      926.28     31.73 o 
   9   4   1        2.30        7.12     11.88 o 
  10   4   1      267.51      203.69     71.24 o 
  11   4   1      118.46       93.97     42.22 o 
  12   4   1      101.48       67.88     35.47 o 
  13   4   1      163.10      153.62     64.13 o 
  14   4   1       48.52       43.15     30.30 o 
 -13   5   1      359.49      239.30     78.17 o 
 -12   5   1       72.75       77.74     45.49 o 
 -11   5   1        4.77       -8.85     23.21 o 
 -10   5   1       58.06       36.43     33.58 o 
  -9   5   1      370.08      360.96     50.61 o 
  -8   5   1      167.36      190.57     28.98 o 
  -7   5   1      774.11      830.87     41.51 o 
  -6   5   1     1469.98     1525.62     67.84 o 
  -5   5   1     1250.57     1342.15     45.98 o 
  -4   5   1     2040.16     2217.38     74.05 o 
  -3   5   1     4145.97     4466.01    118.81 o 
  -2   5   1      250.28      267.85     13.61 o 
  -1   5   1      723.49      735.31     20.22 o 
   0   5   1      735.20      723.45     19.70 o 
   1   5   1      891.60      894.50     22.96 o 
   2   5   1      702.64      686.63     25.28 o 
   3   5   1       44.88       34.08     10.26 o 
   4   5   1      496.79      460.56     27.18 o 
   5   5   1      391.18      396.46     20.70 o 
   6   5   1     1189.75     1182.73     62.92 o 
   7   5   1      952.16      985.91     53.81 o 
   8   5   1     2178.06     2124.44    110.76 o 
   9   5   1      866.33      921.24     46.01 o 
  10   5   1      502.56      544.95     37.94 o 
  11   5   1      565.53      632.16     54.10 o 
  12   5   1      461.22      462.45     49.15 o 
 -11   6   1      564.86      730.86     79.05 o 
 -10   6   1      243.59      213.23    206.52 o 
  -9   6   1      215.72      172.72    155.48 o 
  -8   6   1      434.71      500.65     53.71 o 
  -7   6   1      206.52      184.80     85.06 o 
  -6   6   1      227.04      217.89     26.97 o 
  -5   6   1        0.89        8.80      8.54 o 
  -4   6   1       35.01       31.18     18.78 o 
  -3   6   1      475.50      486.30     41.20 o 
  -2   6   1        3.10        9.84      8.23 o 
  -1   6   1      168.20      193.73     26.08 o 
   0   6   1      153.97      156.75     19.25 o 
   1   6   1      401.25      402.25     38.04 o 
   2   6   1     1722.13     1697.01    143.17 o 
   3   6   1     1183.03     1181.44     52.26 o 
   4   6   1        7.03        9.90     14.45 o 
   5   6   1       20.49       24.54     16.81 o 
   6   6   1      264.21      284.32     32.71 o 
   7   6   1       18.04       24.61     22.23 o 
   8   6   1       13.64       11.15     17.21 o 
   9   6   1      148.26      139.89    112.66 o 
  10   6   1        2.71       23.10     19.25 o 
  -7   7   1        1.41       12.04     29.08 o 
  -6   7   1       16.25       22.87     18.70 o 
  -5   7   1        0.44        5.99     22.20 o 
  -4   7   1       36.57       47.02     25.54 o 
  -3   7   1       20.04       17.25     29.51 o 
  -2   7   1        9.78       21.52     26.31 o 
  -1   7   1       70.76      118.21     50.54 o 
   0   7   1       65.07       69.65     40.04 o 
   1   7   1        4.11       -8.64     29.67 o 
   2   7   1        1.62        1.98     24.70 o 
   3   7   1       24.05       35.27     14.40 o 
   4   7   1        0.64      -13.48     29.05 o 
   5   7   1        0.88        7.43     13.61 o 
   6   7   1       81.43       70.82     69.94 o 
   7   7   1        0.73      -18.94     56.16 o 
 -17   0   2     1362.39     1289.81    167.39 o 
 -16   0   2      271.56      319.10    175.88 o 
 -15   0   2        0.46      -15.09     64.51 o 
 -14   0   2      123.37      110.63     52.08 o 
 -13   0   2     1260.00     1312.33     68.06 o 
 -12   0   2     2125.17     2269.98     89.98 o 
 -11   0   2      546.67      555.20     28.83 o 
 -10   0   2     4115.57     4274.22    152.98 o 
  -9   0   2     7481.04     7253.56    377.69 o 
  -8   0   2     8338.17     8389.39    312.24 o 
  -7   0   2    12559.13    14395.25    350.27 o 
  -6   0   2     5489.73     5908.34     72.83 o 
  -5   0   2     5984.00     5931.04    121.41 o 
  -4   0   2      371.37      355.58     11.93 o 
  -3   0   2      268.00      289.63      7.14 o 
  -2   0   2        3.68        4.42      2.81 o 
  -1   0   2      870.93      783.28     89.60 o 
   0   0   2      295.00      299.50      6.25 o 
   1   0   2    10510.15    12444.61    181.55 o 
   2   0   2     4507.19     4651.88     56.80 o 
   3   0   2    15187.34    17411.13    300.86 o 
   4   0   2    12453.01    13989.94    193.39 o 
   5   0   2    22743.81    26208.75   1099.68 o 
   6   0   2     1858.62     1441.56     38.42 o 
   7   0   2     3394.12     3350.79    172.36 o 
   8   0   2     1761.25     1852.08     63.29 o 
   9   0   2     1790.32     1923.36     60.35 o 
  10   0   2       18.21       23.83      8.86 o 
  11   0   2      384.80      320.53     21.97 o 
  12   0   2       43.26       31.78     45.79 o 
  13   0   2     1017.54     1085.55    128.90 o 
  14   0   2     1603.29     1842.05     88.10 o 
  15   0   2     2130.67     2076.95    229.18 o 
  16   0   2     1175.91     1056.18    113.21 o 
 -17   1   2      582.26      615.39     60.47 o 
 -16   1   2      755.69      753.40     66.61 o 
 -15   1   2      940.35      891.71     49.69 o 
 -14   1   2     1799.54     1753.71    113.80 o 
 -13   1   2       33.37       36.92     14.67 o 
 -12   1   2      173.62      179.76     32.30 o 
 -11   1   2     6131.23     6276.19    219.48 o 
 -10   1   2      113.77      116.08      9.89 o 
  -9   1   2       70.26       74.79     18.18 o 
  -8   1   2      382.18      392.30     15.67 o 
  -7   1   2      317.00      343.72     12.16 o 
  -6   1   2     1853.77     1889.04     43.64 o 
  -5   1   2     1312.89     1280.75     22.11 o 
  -4   1   2     6455.26     6289.94     45.52 o 
  -3   1   2     3144.31     2785.47     34.63 o 
  -2   1   2    10271.79     9987.21    323.71 o 
  -1   1   2      703.52      689.02     11.85 o 
   0   1   2     7300.97     6788.04    209.73 o 
   1   1   2     1629.14     1574.53     22.07 o 
   2   1   2     1520.64     1345.53     11.54 o 
   3   1   2      902.00      859.55     12.27 o 
   4   1   2       36.46       43.10      8.49 o 
   5   1   2     1271.52     1395.59     28.79 o 
   6   1   2        6.19       14.49      7.59 o 
   7   1   2      942.41      912.85     33.49 o 
   8   1   2     2188.17     2309.28     67.84 o 
   9   1   2     4107.85     4388.50    110.08 o 
  10   1   2      327.52      337.37     21.07 o 
  11   1   2      211.98      279.04     25.60 o 
  12   1   2     2683.91     2666.17    108.87 o 
  13   1   2      696.74      672.07     50.83 o 
  14   1   2      341.57      387.13     64.23 o 
  15   1   2      224.30      218.49    104.57 o 
  16   1   2       88.95      101.08     49.54 o 
 -17   2   2       17.42       15.39     28.94 o 
 -16   2   2        8.54       -1.89     25.64 o 
 -15   2   2       44.66       24.54     18.73 o 
 -14   2   2      332.61      274.86     35.62 o 
 -13   2   2       13.28       10.67     13.41 o 
 -12   2   2      824.25      816.58     36.99 o 
 -11   2   2      108.53       90.74     26.58 o 
 -10   2   2      269.68      253.31     12.49 o 
  -9   2   2      274.15      247.66     11.50 o 
  -8   2   2      380.12      360.25     16.13 o 
  -7   2   2     1933.82     2123.64     72.79 o 
  -6   2   2      154.98      148.81     10.78 o 
  -5   2   2      222.17      277.26      7.21 o 
  -4   2   2       52.09       53.16      7.28 o 
  -3   2   2      448.27      433.06      8.99 o 
  -2   2   2       69.14       70.10      3.63 o 
  -1   2   2       45.52       62.31     10.40 o 
   0   2   2      544.05      548.66     13.24 o 
   1   2   2      255.38      244.48      4.78 o 
   2   2   2      174.48      159.39      4.48 o 
   3   2   2       22.86       11.48      3.64 o 
   4   2   2      682.62      704.74     14.98 o 
   5   2   2      705.05      720.81     17.16 o 
   6   2   2      707.09      705.75     19.72 o 
   7   2   2      941.62      948.98     43.04 o 
   8   2   2       34.77       26.43     13.99 o 
   9   2   2      421.63      403.21     22.03 o 
  10   2   2     1634.42     1718.10     67.48 o 
  11   2   2       20.73       23.80     13.55 o 
  12   2   2        4.23       11.34     17.12 o 
  13   2   2       12.51       16.51     17.10 o 
  14   2   2       99.08       56.64     44.45 o 
  15   2   2       76.94       65.76     33.30 o 
 -16   3   2     1288.13     1313.30     57.96 o 
 -15   3   2      889.58      805.90     49.26 o 
 -14   3   2     1140.02     1113.92     44.31 o 
 -13   3   2     1270.23     1358.05     69.32 o 
 -12   3   2      820.58      854.94     54.65 o 
 -11   3   2      787.53      801.52     33.79 o 
 -10   3   2       39.18       43.17     15.75 o 
  -9   3   2     1673.51     1622.80     50.34 o 
  -8   3   2      236.61      239.80     25.07 o 
  -7   3   2     1024.23     1046.10     40.54 o 
  -6   3   2     1808.48     1866.19     56.03 o 
  -5   3   2     2421.42     2478.40     38.87 o 
  -4   3   2     3433.35     3327.82    105.18 o 
  -3   3   2     3153.04     2915.50     74.04 o 
  -2   3   2     5310.17     4984.01     96.82 o 
  -1   3   2     6125.75     5839.78    144.50 o 
   0   3   2     3354.48     3131.95     86.81 o 
   1   3   2     2448.36     2306.51     51.40 o 
   2   3   2     1359.99     1400.22     49.55 o 
   3   3   2      662.67      683.19     14.14 o 
   4   3   2      389.56      405.20      9.66 o 
   5   3   2        1.10        4.36      4.03 o 
   6   3   2      565.30      567.78     17.56 o 
   7   3   2     5798.01     5750.92     88.57 o 
   8   3   2      256.71      280.03     16.15 o 
   9   3   2     2375.90     2560.97     94.79 o 
  10   3   2      761.89      776.40     62.72 o 
  11   3   2     2124.81     2324.83    138.59 o 
  12   3   2     1475.29     1597.80     76.95 o 
  13   3   2     1610.17     1694.15     43.32 o 
  14   3   2      522.11      512.27     62.29 o 
  15   3   2      338.13      245.75    141.38 o 
 -15   4   2      487.56      535.25     57.14 o 
 -14   4   2        0.08       -1.72     24.65 o 
 -13   4   2      295.62      336.60     37.78 o 
 -12   4   2      469.68      483.48     35.18 o 
 -11   4   2     1047.65     1097.27     55.07 o 
 -10   4   2     1080.69     1101.08     60.66 o 
  -9   4   2      248.43      233.70     30.86 o 
  -8   4   2     3165.68     3308.23    117.32 o 
  -7   4   2     2831.56     2990.09    193.99 o 
  -6   4   2     1573.52     1608.92     51.28 o 
  -5   4   2     1370.34     1374.95     37.53 o 
  -4   4   2      208.02      213.42     17.80 o 
  -3   4   2      154.62      148.12     11.35 o 
  -2   4   2        2.49        2.66      3.49 o 
  -1   4   2      182.14      178.30     11.47 o 
   0   4   2      506.67      507.19     11.98 o 
   1   4   2     1356.69     1281.41     43.08 o 
   2   4   2     1997.07     2061.83     56.05 o 
   3   4   2     2661.10     2775.94     77.39 o 
   4   4   2     2759.74     2880.99     70.89 o 
   5   4   2     2094.78     2209.55     39.84 o 
   6   4   2     1718.11     1853.32     48.79 o 
   7   4   2      180.74      189.64     18.43 o 
   8   4   2      757.06      761.11     36.49 o 
   9   4   2      575.58      557.67     29.72 o 
  10   4   2        5.65       17.69     12.81 o 
  11   4   2       44.47       29.14     14.71 o 
  12   4   2      441.07      499.68     49.46 o 
  13   4   2     1089.53     1122.35     46.86 o 
  14   4   2       16.96        9.73     14.08 o 
 -13   5   2      114.43       95.93     50.12 o 
 -12   5   2      136.76       83.76     54.26 o 
 -11   5   2      260.02      185.43     58.20 o 
 -10   5   2       84.05       66.69     39.82 o 
  -9   5   2      480.74      401.52     30.83 o 
  -8   5   2       95.99       76.46     36.59 o 
  -7   5   2        9.42        4.00      9.46 o 
  -6   5   2       44.48       45.43     21.84 o 
  -5   5   2        0.33        4.18      5.86 o 
  -4   5   2       29.52       21.36      9.71 o 
  -3   5   2       91.11       93.98      9.48 o 
  -2   5   2      234.56      240.85     26.03 o 
  -1   5   2       22.51       20.64      8.15 o 
   0   5   2       79.20       78.46     21.44 o 
   1   5   2       10.76        6.96      7.17 o 
   2   5   2       20.93       17.07     11.52 o 
   3   5   2       28.81       29.98     13.42 o 
   4   5   2       11.35       14.33     11.84 o 
   5   5   2        5.79        4.96      8.40 o 
   6   5   2       15.64       20.78     13.95 o 
   7   5   2        3.98        6.58     10.78 o 
   8   5   2      411.79      353.89     30.79 o 
   9   5   2       14.96        0.32     13.63 o 
  10   5   2      127.15      108.72     57.72 o 
  11   5   2        0.57       10.39     17.40 o 
  12   5   2       13.93        8.06     23.71 o 
 -11   6   2       44.64       57.31     34.07 o 
 -10   6   2      429.03      347.95    218.36 o 
  -9   6   2      428.14      515.97    134.60 o 
  -8   6   2      283.87      244.03    123.68 o 
  -7   6   2      178.36      162.89     85.57 o 
  -6   6   2      195.53      198.84    103.52 o 
  -5   6   2      316.95      353.58     38.91 o 
  -4   6   2       56.17       53.13     45.59 o 
  -3   6   2        0.43        8.63     11.03 o 
  -2   6   2        0.48       -5.29     16.69 o 
  -1   6   2       12.75        9.25      9.47 o 
   0   6   2      142.34      143.32     19.71 o 
   1   6   2       11.54       18.24     14.27 o 
   2   6   2      259.52      270.38     34.47 o 
   3   6   2      871.84      875.58     50.64 o 
   4   6   2      156.55      167.51     53.06 o 
   5   6   2      354.64      391.37     28.84 o 
   6   6   2      370.89      392.67     51.45 o 
   7   6   2      576.65      637.01     40.94 o 
   8   6   2      106.67       94.28     65.79 o 
   9   6   2       37.53       39.35     40.21 o 
  10   6   2      204.47      150.98    157.62 o 
  -7   7   2       20.07       27.60     31.35 o 
  -6   7   2       82.54       75.62     65.20 o 
  -5   7   2       48.29       60.49     29.29 o 
  -4   7   2      529.34      561.04     45.48 o 
  -3   7   2      608.75      688.89     88.55 o 
  -2   7   2      293.86      326.73     91.95 o 
  -1   7   2      333.48      402.38    136.20 o 
   0   7   2      331.60      299.03    123.38 o 
   1   7   2      226.16      243.14    112.54 o 
   2   7   2      243.91      303.56     76.34 o 
   3   7   2        1.99       12.80     18.25 o 
   4   7   2       11.12       21.43     24.34 o 
   5   7   2       51.14       52.21     77.90 o 
   6   7   2        9.90       -6.95     57.86 o 
 -17   1   3      117.70       72.55     60.79 o 
 -16   1   3      777.53      801.24     67.82 o 
 -15   1   3      796.25      796.51     47.27 o 
 -14   1   3     1539.62     1553.76     87.28 o 
 -13   1   3     2033.45     1951.79     65.41 o 
 -12   1   3      316.47      310.05     24.37 o 
 -11   1   3     5402.13     5214.67    106.48 o 
 -10   1   3     2915.73     2930.46     81.03 o 
  -9   1   3     1712.62     1762.87     56.97 o 
  -8   1   3     2061.46     2222.30     67.86 o 
  -7   1   3      892.05      999.55     24.72 o 
  -6   1   3      835.84      933.11     18.06 o 
  -5   1   3       23.17       40.47      9.38 o 
  -4   1   3      858.93      841.68     13.79 o 
  -3   1   3     1016.97      962.71     13.86 o 
  -2   1   3      630.77      560.18     11.21 o 
  -1   1   3    41637.11    36789.38    467.85 o 
   0   1   3     5011.14     4497.21     63.46 o 
   1   1   3     8099.58     7883.76    103.39 o 
   2   1   3     4089.56     3654.46     59.42 o 
   3   1   3     2792.93     2600.69     34.58 o 
   4   1   3     2686.27     2662.65     55.39 o 
   5   1   3      364.04      340.62     12.61 o 
   6   1   3      156.45      169.86     11.15 o 
   7   1   3       45.76       48.86     13.89 o 
   8   1   3      547.76      531.43     19.99 o 
   9   1   3      443.90      400.60     22.18 o 
  10   1   3     1968.32     2038.18     73.15 o 
  11   1   3      861.71     1054.35     58.64 o 
  12   1   3     2465.85     2754.10     91.18 o 
  13   1   3     1822.73     1984.10    113.71 o 
  14   1   3     1087.52     1110.74     68.30 o 
  15   1   3      274.49      312.80     56.28 o 
 -17   2   3      909.68      903.25    100.09 o 
 -16   2   3      834.45      801.74     40.49 o 
 -15   2   3      370.95      365.65     51.39 o 
 -14   2   3      315.57      360.22     46.45 o 
 -13   2   3       87.28       86.51     22.97 o 
 -12   2   3      280.14      205.07     51.03 o 
 -11   2   3     1335.49     1292.30     45.23 o 
 -10   2   3     2381.50     2522.45     65.18 o 
  -9   2   3     1783.37     1816.45     84.15 o 
  -8   2   3     2725.82     2730.34     79.85 o 
  -7   2   3     8907.50     8563.18    141.95 o 
  -6   2   3     2388.84     2293.16     40.34 o 
  -5   2   3    12257.41    12940.33    330.54 o 
  -4   2   3     5498.21     5186.95    121.19 o 
  -3   2   3     1740.31     1682.42     34.77 o 
  -2   2   3     2654.09     2348.52     29.08 o 
  -1   2   3     1428.47     1421.87     40.21 o 
   0   2   3      710.22      656.38     20.45 o 
   1   2   3     1402.96     1394.96     20.53 o 
   2   2   3     1803.52     1700.44     36.92 o 
   3   2   3     3898.50     3681.51     45.54 o 
   4   2   3     4517.87     4392.86    102.49 o 
   5   2   3     5781.53     5735.47    124.29 o 
   6   2   3     4402.04     4211.04     72.72 o 
   7   2   3     4434.07     4500.54    130.88 o 
   8   2   3     3515.30     3719.11    157.24 o 
   9   2   3      773.19      834.36     36.79 o 
  10   2   3     2513.93     2802.05    122.41 o 
  11   2   3      596.91      581.15     33.73 o 
  12   2   3      115.23       94.82     40.31 o 
  13   2   3      184.78      159.11     56.99 o 
  14   2   3      249.97      212.16    107.09 o 
  15   2   3     1100.00     1138.64     80.35 o 
 -16   3   3        1.04        8.32     14.65 o 
 -15   3   3      127.76       93.20     56.67 o 
 -14   3   3      414.71      397.40     46.68 o 
 -13   3   3      352.70      274.05     94.82 o 
 -12   3   3       65.75       60.59     23.39 o 
 -11   3   3      675.03      652.15     36.93 o 
 -10   3   3      272.58      272.63     21.27 o 
  -9   3   3      423.62      451.60     23.09 o 
  -8   3   3      209.17      198.98     23.49 o 
  -7   3   3       79.01       64.15     16.82 o 
  -6   3   3       35.98       44.21     13.06 o 
  -5   3   3      150.01      169.52      9.22 o 
  -4   3   3     1156.80     1262.06     25.61 o 
  -3   3   3      105.86      129.04      6.35 o 
  -2   3   3      913.32      885.54     28.68 o 
  -1   3   3     2926.70     2935.60     76.85 o 
   0   3   3      695.08      658.42     18.75 o 
   1   3   3      392.17      330.35     11.82 o 
   2   3   3      166.83      145.95      6.46 o 
   3   3   3     1237.08     1340.44     20.91 o 
   4   3   3      154.25      142.15     12.94 o 
   5   3   3        4.44        4.53      4.11 o 
   6   3   3       53.63       60.47      7.61 o 
   7   3   3      169.57      164.06      6.59 o 
   8   3   3      776.49      755.18     29.81 o 
   9   3   3      512.77      507.83     28.86 o 
  10   3   3      485.07      496.82     33.16 o 
  11   3   3      171.39      166.21     23.87 o 
  12   3   3      214.84      209.59     30.84 o 
  13   3   3       65.85       36.18     22.31 o 
  14   3   3      241.67      223.50    107.55 o 
 -15   4   3      112.34       86.03     63.98 o 
 -14   4   3        4.18       12.12     18.09 o 
 -13   4   3        5.91       12.12     15.06 o 
 -12   4   3      228.92      158.53     58.10 o 
 -11   4   3        3.03       -4.01     11.65 o 
 -10   4   3      341.67      289.96     32.30 o 
  -9   4   3     3482.42     3604.36     89.62 o 
  -8   4   3      766.36      794.86     40.88 o 
  -7   4   3      457.74      465.50     28.14 o 
  -6   4   3      490.58      501.33     27.10 o 
  -5   4   3      163.89      151.32     11.75 o 
  -4   4   3      170.14      162.11     12.56 o 
  -3   4   3     5068.41     5132.67    166.31 o 
  -2   4   3      132.23      149.07     25.53 o 
  -1   4   3       77.21       79.23     16.26 o 
   0   4   3        5.14        2.51      5.61 o 
   1   4   3       49.08       41.98     12.49 o 
   2   4   3       19.94       15.48      5.68 o 
   3   4   3      456.51      452.40     15.75 o 
   4   4   3      240.80      240.28      9.37 o 
   5   4   3      346.34      340.23     21.73 o 
   6   4   3     1101.09     1174.15     40.09 o 
   7   4   3       19.11       27.20      9.66 o 
   8   4   3      749.32      742.30     38.28 o 
   9   4   3      481.35      491.77     37.16 o 
  10   4   3      338.35      347.95     41.31 o 
  11   4   3      236.93      198.28     71.30 o 
  12   4   3      109.27       92.89     34.91 o 
  13   4   3        1.22       12.87     14.78 o 
 -13   5   3      619.44      672.25     84.99 o 
 -12   5   3     1274.86     1495.48     86.59 o 
 -11   5   3      405.27      354.68    160.59 o 
 -10   5   3      730.36      612.86     40.17 o 
  -9   5   3      778.63      785.48     39.21 o 
  -8   5   3      364.08      371.11     31.03 o 
  -7   5   3       33.84       23.77     13.08 o 
  -6   5   3        6.31       12.10      8.96 o 
  -5   5   3      173.70      218.94     31.15 o 
  -4   5   3       11.50       23.87     24.33 o 
  -3   5   3     2445.93     2563.07     91.73 o 
  -2   5   3     1581.80     1761.52     59.84 o 
  -1   5   3      957.06     1059.15     37.78 o 
   0   5   3     1305.07     1390.75     36.49 o 
   1   5   3     3448.60     3566.03     99.40 o 
   2   5   3     1271.32     1317.82     85.35 o 
   3   5   3      547.81      565.35     27.18 o 
   4   5   3      695.45      682.27     30.48 o 
   5   5   3      117.21      110.78     33.87 o 
   6   5   3       43.15       55.31     19.56 o 
   7   5   3       56.39       42.89     18.89 o 
   8   5   3       45.16       38.97     19.87 o 
   9   5   3      215.58      162.20     51.88 o 
  10   5   3      505.81      497.82     42.74 o 
  11   5   3     1134.30     1057.04     81.35 o 
  12   5   3      566.83      592.49     61.99 o 
 -11   6   3        0.56       20.86     37.54 o 
  -9   6   3       95.06       89.24     40.73 o 
  -8   6   3       65.66       57.35     40.38 o 
  -7   6   3      426.83      477.14     63.66 o 
  -6   6   3      258.64      304.00     46.08 o 
  -5   6   3     1367.92     1440.18     82.84 o 
  -4   6   3      416.60      480.42     80.91 o 
  -3   6   3      111.49      109.51     49.75 o 
  -2   6   3       52.23       56.57     25.61 o 
  -1   6   3       15.15       12.00     11.97 o 
   0   6   3       65.92       48.93     15.91 o 
   1   6   3      572.65      495.67     24.05 o 
   2   6   3      522.03      500.89     26.87 o 
   3   6   3      308.46      286.43     35.99 o 
   4   6   3      465.03      443.02     34.83 o 
   5   6   3      418.28      391.19     33.73 o 
   6   6   3      441.03      425.26     29.54 o 
   7   6   3      177.83      123.54     67.01 o 
   8   6   3      143.89       94.42     56.02 o 
   9   6   3      364.01      357.90     43.15 o 
  -7   7   3      186.76      140.09     69.42 o 
  -6   7   3       42.63       42.75     32.92 o 
  -5   7   3      323.45      278.49    117.15 o 
  -4   7   3        0.26      -32.77     32.77 o 
  -3   7   3        0.80       -1.78     18.52 o 
  -2   7   3       77.16       81.60     56.81 o 
  -1   7   3       23.33       51.31     37.86 o 
   0   7   3        1.37       12.23     13.83 o 
   1   7   3      105.48       92.59     32.66 o 
   2   7   3        1.30        9.05     18.31 o 
   3   7   3       25.21       21.24     23.68 o 
   4   7   3        0.39        0.02     14.74 o 
   5   7   3        5.87       13.85     15.87 o 
   6   7   3       16.73       12.12     44.52 o 
 -18   0   4      189.50      141.77     76.99 o 
 -17   0   4     1642.53     1754.60    111.08 o 
 -16   0   4     2081.83     2150.85    131.71 o 
 -15   0   4     2571.18     2467.60    119.97 o 
 -14   0   4     1501.42     1512.32     82.23 o 
 -13   0   4     1817.19     1891.83    103.08 o 
 -12   0   4      238.24      194.42     56.62 o 
 -11   0   4      611.96      607.36     57.62 o 
 -10   0   4      458.04      466.32     33.83 o 
  -9   0   4      703.53      699.03     36.44 o 
  -8   0   4     2423.02     2514.06    182.98 o 
  -7   0   4     4240.98     3817.73    121.14 o 
  -6   0   4     4964.33     4739.13    105.04 o 
  -5   0   4     5580.92     5196.49    162.44 o 
  -4   0   4    14352.59    15333.92    158.76 o 
  -3   0   4    10928.26    11164.78    202.67 o 
  -2   0   4    77266.31    75984.30    940.84 o 
  -1   0   4     2141.74     2096.23     33.46 o 
   0   0   4       44.26       62.47      5.45 o 
   1   0   4     1956.24     1819.28     35.82 o 
   2   0   4       60.38       63.47      4.55 o 
   3   0   4        6.33       12.58      5.21 o 
   4   0   4      260.67      343.55     13.15 o 
   5   0   4    10981.62    12123.10    282.18 o 
   6   0   4     6279.82     6250.42    110.84 o 
   7   0   4     2585.60     2467.60     79.26 o 
   8   0   4     5918.62     5995.00    168.38 o 
   9   0   4     2876.22     2801.68     61.66 o 
  10   0   4     4471.62     4708.79    279.70 o 
  11   0   4     1664.46     1860.98    139.60 o 
  12   0   4      858.20      955.82    215.30 o 
  13   0   4      381.69      402.04     49.39 o 
  14   0   4        2.31      -15.19     49.63 o 
  15   0   4        6.39       15.01     41.10 o 
 -18   1   4       53.93       34.01     42.02 o 
 -17   1   4       22.87       18.33     26.60 o 
 -16   1   4       11.74        9.16     18.12 o 
 -15   1   4      220.23      173.39     21.04 o 
 -14   1   4      179.21      179.43     26.10 o 
 -13   1   4     1223.27     1236.11     49.57 o 
 -12   1   4     1093.25     1026.83     41.60 o 
 -11   1   4     1354.34     1283.22     36.38 o 
 -10   1   4     1480.26     1394.61     53.62 o 
  -9   1   4     1693.86     1676.68     54.90 o 
  -8   1   4     3140.49     3236.46     83.71 o 
  -7   1   4      871.18      845.85     23.10 o 
  -6   1   4     1484.54     1641.72     42.91 o 
  -5   1   4        2.45        7.82      4.06 o 
  -4   1   4     1247.96     1304.32     19.75 o 
  -3   1   4        2.14        3.26      3.77 o 
  -2   1   4     7555.76     7226.88    177.03 o 
  -1   1   4    20716.79    20494.08    276.83 o 
   0   1   4     9700.52    10164.07    217.67 o 
   1   1   4     1397.61     1318.27     16.19 o 
   2   1   4     2455.99     2183.12     37.95 o 
   3   1   4     2279.55     2153.93     45.72 o 
   4   1   4     2206.57     2215.62     54.52 o 
   5   1   4     2174.35     2228.01     46.74 o 
   6   1   4      339.32      315.01     13.40 o 
   7   1   4      710.08      668.92     21.26 o 
   8   1   4        1.82        2.17      6.94 o 
   9   1   4      119.97      116.75     18.77 o 
  10   1   4      142.00      171.79     20.10 o 
  11   1   4      581.74      549.13     31.32 o 
  12   1   4      498.52      534.10     63.00 o 
  13   1   4      733.62      799.97     54.29 o 
  14   1   4      643.87      709.95     72.68 o 
  15   1   4      112.90       72.34     48.58 o 
 -17   2   4      125.46       89.05     54.76 o 
 -16   2   4      112.83       86.20     52.47 o 
 -15   2   4      122.32      104.71     49.42 o 
 -14   2   4       12.20        9.39      9.49 o 
 -13   2   4       12.07       12.87     14.99 o 
 -12   2   4      126.94      123.17     32.92 o 
 -11   2   4       76.34       78.34     26.48 o 
 -10   2   4        9.12       20.17     13.11 o 
  -9   2   4      211.54      175.48     25.94 o 
  -8   2   4      560.16      560.14     22.55 o 
  -7   2   4      202.30      201.08     16.27 o 
  -6   2   4      486.24      600.39     18.43 o 
  -5   2   4     1432.76     1539.51     47.30 o 
  -4   2   4      925.95      955.91     12.18 o 
  -3   2   4      581.10      574.52     21.45 o 
  -2   2   4      828.74      791.54     10.00 o 
  -1   2   4       10.69        7.95      4.02 o 
   0   2   4     2648.79     2594.68     79.17 o 
   1   2   4      833.06      920.97     22.27 o 
   2   2   4       35.45       46.27      6.22 o 
   3   2   4       74.28       80.11      6.89 o 
   4   2   4        0.19       -1.43      2.85 o 
   5   2   4        5.86        5.32      9.78 o 
   6   2   4       25.90       27.36      9.56 o 
   7   2   4     1298.81     1284.03     41.75 o 
   8   2   4      365.27      343.17     18.99 o 
   9   2   4       63.16       68.01     24.52 o 
  10   2   4       43.67       54.63     20.07 o 
  11   2   4      350.18      325.70     35.41 o 
  12   2   4       44.46       58.62     33.94 o 
  13   2   4      108.69      114.38     46.50 o 
  14   2   4       14.51       18.73     18.31 o 
  15   2   4       46.05       41.18     35.14 o 
 -16   3   4      108.21       53.78     36.31 o 
 -15   3   4      182.88      128.39     63.52 o 
 -14   3   4      694.44      665.86     36.44 o 
 -13   3   4     1066.63     1049.80     48.50 o 
 -12   3   4     1362.32     1407.89     59.84 o 
 -11   3   4     2162.48     2225.59     76.44 o 
 -10   3   4     3176.76     3269.94    109.19 o 
  -9   3   4     1775.29     1805.80     53.72 o 
  -8   3   4     2054.03     2231.07     76.60 o 
  -7   3   4     1098.38     1087.91     43.38 o 
  -6   3   4      900.30      971.29     32.68 o 
  -5   3   4      166.58      169.34     10.14 o 
  -4   3   4      968.32     1044.16     19.84 o 
  -3   3   4     1604.91     1528.81     67.42 o 
  -2   3   4     1534.40     1524.44    102.72 o 
  -1   3   4     1936.53     1923.68     67.44 o 
   0   3   4     4207.10     4330.66    310.16 o 
   1   3   4     3263.09     3220.47     85.20 o 
   2   3   4     6530.53     6305.17    131.88 o 
   3   3   4      867.65      811.92     18.08 o 
   4   3   4     2812.99     2919.96     58.09 o 
   5   3   4     2751.13     2810.85     68.51 o 
   6   3   4     2344.14     2407.65     48.00 o 
   7   3   4      262.60      272.75     17.83 o 
   8   3   4      164.07      165.48     47.54 o 
   9   3   4      140.46      124.05     36.03 o 
  10   3   4      188.63      191.40     39.39 o 
  11   3   4      337.76      365.15     33.49 o 
  12   3   4      802.57      828.40     32.33 o 
  13   3   4      427.41      409.62     58.19 o 
  14   3   4      908.22     1002.50     61.32 o 
 -15   4   4      528.50      523.77     44.59 o 
 -14   4   4      700.47      650.20     37.72 o 
 -13   4   4      465.95      493.65     52.39 o 
 -12   4   4      226.25      200.94     45.25 o 
 -11   4   4      153.70      136.73     56.33 o 
 -10   4   4       61.61       52.72     23.10 o 
  -9   4   4      231.43      261.33     23.66 o 
  -8   4   4      377.79      390.10     34.36 o 
  -7   4   4     1232.16     1287.08     48.06 o 
  -6   4   4      729.25      697.92     23.66 o 
  -5   4   4     1629.95     1703.15     61.40 o 
  -4   4   4     5705.13     5326.12    152.02 o 
  -3   4   4     1553.55     1848.64     78.28 o 
  -2   4   4     1608.08     1695.68     81.72 o 
  -1   4   4      915.85      915.28     63.43 o 
   0   4   4      438.47      439.49     15.83 o 
   1   4   4      420.71      438.98     11.67 o 
   2   4   4      228.63      229.89     15.95 o 
   3   4   4      879.96      860.82     32.22 o 
   4   4   4      278.06      276.44     13.95 o 
   5   4   4     1310.41     1245.55     39.10 o 
   6   4   4      908.78      901.58     32.31 o 
   7   4   4     1312.40     1296.36     46.12 o 
   8   4   4     1247.63     1248.30     66.57 o 
   9   4   4     1268.57     1190.56     51.29 o 
  10   4   4      732.12      728.04     37.18 o 
  11   4   4      600.70      623.93     33.53 o 
  12   4   4       60.96       50.42     18.53 o 
  13   4   4      299.41      324.88     51.18 o 
 -14   5   4       22.34       30.88     40.07 o 
 -13   5   4        5.38       10.61     46.75 o 
 -12   5   4        3.00       16.21     42.95 o 
 -11   5   4       11.22       11.61     15.92 o 
 -10   5   4       14.52       19.09     24.08 o 
  -9   5   4        5.12       13.34     20.63 o 
  -8   5   4      224.83      167.26     95.94 o 
  -7   5   4      109.00       93.45     41.41 o 
  -6   5   4       49.05       21.16     25.49 o 
  -5   5   4       60.54       74.80     28.41 o 
  -4   5   4     1733.07     1869.52     91.78 o 
  -3   5   4      128.85      146.72     42.30 o 
  -2   5   4      177.71      172.16     58.23 o 
  -1   5   4       41.71       38.32     16.36 o 
   0   5   4       53.39       43.57     16.64 o 
   1   5   4      676.08      670.60     28.65 o 
   2   5   4      545.97      450.46     23.81 o 
   3   5   4       43.74       37.38     14.39 o 
   4   5   4        3.40        3.26      9.07 o 
   5   5   4        4.51        6.39      9.87 o 
   6   5   4       83.96       58.24     18.81 o 
   7   5   4       90.42       85.65     36.82 o 
   8   5   4       70.47       58.98     29.84 o 
   9   5   4      150.31      119.60     40.18 o 
  10   5   4       28.47       25.23     17.95 o 
  11   5   4      105.55       64.21     27.75 o 
 -11   6   4        8.40       13.37     28.28 o 
 -10   6   4       13.66        9.83     42.77 o 
  -9   6   4       44.16       33.69     26.18 o 
  -8   6   4       41.25       26.64     34.69 o 
  -7   6   4      161.95      154.09     84.10 o 
  -6   6   4      525.38      602.54     62.67 o 
  -5   6   4      229.16      229.69    114.06 o 
  -4   6   4      468.30      500.95    113.10 o 
  -3   6   4      228.28      244.26     31.37 o 
  -2   6   4      275.51      296.08     29.87 o 
  -1   6   4      344.44      328.38     24.80 o 
   0   6   4      930.68     1011.34     44.17 o 
   1   6   4      484.44      433.95     38.74 o 
   2   6   4      120.12      109.75     29.66 o 
   3   6   4        4.63       -0.13     11.41 o 
   4   6   4       39.72       33.69     15.59 o 
   5   6   4        3.95       11.30     12.28 o 
   6   6   4       59.42       51.81     28.35 o 
   7   6   4      563.06      498.68     40.53 o 
   8   6   4      127.59       84.30     51.13 o 
   9   6   4      323.87      363.38     60.83 o 
  -7   7   4      133.13       93.87     69.83 o 
  -6   7   4       41.89       45.60     49.97 o 
  -5   7   4        0.79        9.16     13.56 o 
  -4   7   4       20.58       14.14     17.38 o 
  -3   7   4        6.37       12.40     18.10 o 
  -2   7   4      551.23      644.90     36.10 o 
  -1   7   4        7.96        5.90     18.31 o 
   0   7   4       38.59       48.02     21.26 o 
   1   7   4      946.37     1009.07    110.06 o 
   2   7   4      466.02      490.36     38.06 o 
   3   7   4      234.33      267.87     37.91 o 
   4   7   4      447.78      462.16     42.26 o 
   5   7   4       25.74        6.83     18.75 o 
 -18   1   5     1126.03      933.99     69.45 o 
 -17   1   5      428.34      343.84     38.55 o 
 -16   1   5      252.08      189.30     76.81 o 
 -15   1   5       34.59       21.27     17.62 o 
 -14   1   5       56.10       40.86     21.11 o 
 -13   1   5     1412.33     1387.11     60.87 o 
 -12   1   5       50.05       51.65     19.69 o 
 -11   1   5     1046.16      999.09     35.40 o 
 -10   1   5     2808.98     2804.24     76.09 o 
  -9   1   5     3105.73     3203.19     92.27 o 
  -8   1   5     4388.80     4031.45     99.92 o 
  -7   1   5     3887.07     3666.75    132.51 o 
  -6   1   5     4225.81     4028.36    124.68 o 
  -5   1   5     1957.24     1850.21     23.37 o 
  -4   1   5     2569.77     2628.01     57.71 o 
  -3   1   5      191.60      187.76      7.57 o 
  -2   1   5     1887.95     1985.56     25.70 o 
  -1   1   5        2.76        7.85      5.43 o 
   0   1   5     1293.76     1387.98     21.94 o 
   1   1   5      462.01      457.12      6.82 o 
   2   1   5     3173.01     2906.18     44.86 o 
   3   1   5     3037.75     2984.75     58.30 o 
   4   1   5     9474.90    10091.96    176.17 o 
   5   1   5     2691.92     2616.68     41.34 o 
   6   1   5     2415.60     2428.14     78.22 o 
   7   1   5     1464.48     1493.33     50.41 o 
   8   1   5      997.92      965.97     34.66 o 
   9   1   5      326.62      377.26     28.74 o 
  10   1   5        5.27        6.75     13.27 o 
  11   1   5       43.07       33.86     24.24 o 
  12   1   5       32.62       26.26     35.54 o 
  13   1   5      298.70      283.97    125.99 o 
  14   1   5      420.93      415.24     55.19 o 
 -17   2   5     1020.94      999.54     62.08 o 
 -16   2   5     1177.63     1059.60     47.49 o 
 -15   2   5     2361.86     2229.26     88.78 o 
 -14   2   5      946.46      926.31     41.44 o 
 -13   2   5     1658.32     1634.60     63.73 o 
 -12   2   5     2651.46     2812.48     94.86 o 
 -11   2   5     1135.96     1090.81     39.70 o 
 -10   2   5      938.34      898.85     30.54 o 
  -9   2   5        2.20        5.44     10.00 o 
  -8   2   5       82.16       90.98     25.22 o 
  -7   2   5      434.05      422.11     19.18 o 
  -6   2   5     2746.71     3014.68    187.35 o 
  -5   2   5     2141.66     2094.85     90.58 o 
  -4   2   5     4738.39     4483.63    189.28 o 
  -3   2   5     5776.14     5069.93    167.17 o 
  -2   2   5    10931.11    11178.04    716.38 o 
  -1   2   5     9028.43     8831.17    141.50 o 
   0   2   5      415.33      311.39      8.63 o 
   1   2   5     4224.58     3964.28     76.97 o 
   2   2   5     1720.78     1696.54     32.96 o 
   3   2   5     1061.09     1063.41     19.36 o 
   4   2   5      440.85      426.36     11.17 o 
   5   2   5        4.54        4.86      9.89 o 
   6   2   5     3564.33     3776.47    152.53 o 
   7   2   5      414.07      444.17     22.56 o 
   8   2   5     4866.16     4832.17    234.44 o 
   9   2   5      619.52      691.42     44.03 o 
  10   2   5     1167.22     1211.82     57.74 o 
  11   2   5     2702.17     2748.62    107.45 o 
  12   2   5     1400.21     1456.16     57.91 o 
  13   2   5      938.16      932.01     48.43 o 
  14   2   5      658.43      682.77     75.85 o 
 -16   3   5      435.28      400.20     47.18 o 
 -15   3   5      193.71      156.59     76.80 o 
 -14   3   5      103.52       98.22     38.36 o 
 -13   3   5       26.15       25.41     18.10 o 
 -12   3   5       65.59       54.30     24.65 o 
 -11   3   5       38.96       43.92     18.31 o 
 -10   3   5      559.95      588.68     43.00 o 
  -9   3   5      477.34      535.04     36.02 o 
  -8   3   5      300.43      302.44     22.58 o 
  -7   3   5      822.80      866.36     30.82 o 
  -6   3   5      558.66      564.00     18.82 o 
  -5   3   5      257.65      259.64     10.09 o 
  -4   3   5      367.93      395.01     16.84 o 
  -3   3   5      116.19      117.49      8.36 o 
  -2   3   5       38.87       37.18     17.93 o 
  -1   3   5      167.68      194.80     71.14 o 
   0   3   5       57.64       71.17      3.31 o 
   1   3   5      400.93      398.20      7.00 o 
   2   3   5     3028.20     3120.79     84.04 o 
   3   3   5      407.68      353.31      9.24 o 
   4   3   5      675.84      643.38     19.51 o 
   5   3   5      637.71      596.44     18.26 o 
   6   3   5      759.78      707.50     26.27 o 
   7   3   5      839.46      863.81     37.50 o 
   8   3   5     2765.00     2875.30    108.66 o 
   9   3   5      645.24      616.35     39.49 o 
  10   3   5       31.69       16.57     11.74 o 
  11   3   5      102.23      104.27     34.46 o 
  12   3   5      164.80      179.85     66.27 o 
  13   3   5       41.90       28.21     28.14 o 
 -15   4   5      180.90      140.87     84.71 o 
 -14   4   5      408.47      336.76     37.48 o 
 -13   4   5       51.32       42.17     25.70 o 
 -12   4   5      114.99      121.41     42.23 o 
 -11   4   5       39.05       25.63     15.42 o 
 -10   4   5      700.68      713.00     39.98 o 
  -9   4   5        0.54        5.41     12.13 o 
  -8   4   5       10.16        4.16      9.89 o 
  -7   4   5      243.30      213.32     35.65 o 
  -6   4   5       12.23       14.01      6.62 o 
  -5   4   5      174.59      171.08      9.85 o 
  -4   4   5     2028.99     2025.76     88.14 o 
  -3   4   5      402.11      397.27     37.60 o 
  -2   4   5      359.22      395.47     30.87 o 
  -1   4   5      183.71      188.78     35.92 o 
   0   4   5     1079.45     1150.28     35.45 o 
   1   4   5      217.61      218.69     14.62 o 
   2   4   5      203.95      199.22      9.44 o 
   3   4   5      482.84      520.89     18.38 o 
   4   4   5      238.40      227.72     14.76 o 
   5   4   5        2.32        2.34      6.32 o 
   6   4   5      282.32      254.54     20.38 o 
   7   4   5       33.67       23.68     13.48 o 
   8   4   5      142.44      131.96     39.75 o 
   9   4   5       51.53       62.71     24.14 o 
  10   4   5      189.34      170.50     49.45 o 
  11   4   5      136.54      149.05     50.61 o 
  12   4   5      237.67      164.82     88.79 o 
 -14   5   5       15.51       19.17     29.04 o 
 -13   5   5      123.52      117.67     72.76 o 
 -12   5   5      403.31      493.66     78.38 o 
 -11   5   5     1100.56     1016.88     79.92 o 
 -10   5   5       63.24       47.65     29.52 o 
  -9   5   5     1266.67     1405.93     84.76 o 
  -8   5   5     1398.86     1477.86    130.44 o 
  -7   5   5     1320.52     1490.93    103.55 o 
  -6   5   5      863.89      926.80     77.61 o 
  -5   5   5     1513.98     1625.80     82.15 o 
  -4   5   5       15.07       20.84     24.95 o 
  -3   5   5      239.07      256.54     29.96 o 
  -2   5   5        3.07        0.77     19.91 o 
  -1   5   5        4.54        3.28      8.24 o 
   0   5   5      698.06      756.46     37.42 o 
   1   5   5      113.14      121.90     36.62 o 
   2   5   5     2317.07     2261.00     89.19 o 
   3   5   5      786.22      866.29     43.92 o 
   4   5   5      705.77      743.02     38.53 o 
   5   5   5     1154.63     1159.17     72.69 o 
   6   5   5     2153.53     2299.54    139.01 o 
   7   5   5      355.78      407.02     45.71 o 
   8   5   5       15.56       12.80     15.08 o 
   9   5   5      488.79      453.42     41.10 o 
  10   5   5      109.53       84.02     37.16 o 
 -11   6   5      104.22       76.49     64.10 o 
 -10   6   5       14.86       39.83     26.45 o 
  -9   6   5       23.68       23.73     15.55 o 
  -8   6   5        3.73       11.61     16.73 o 
  -7   6   5       68.47       61.29     34.21 o 
  -6   6   5       42.68       53.17     21.57 o 
  -5   6   5      199.52      210.61     85.19 o 
  -4   6   5      321.04      376.28     60.74 o 
  -3   6   5      402.36      439.20     34.79 o 
  -2   6   5      147.28      147.61     26.04 o 
  -1   6   5      519.31      524.88     36.52 o 
   0   6   5     1353.59     1374.83     75.52 o 
   1   6   5       45.06       43.42     19.20 o 
   2   6   5       26.44       15.54     13.01 o 
   3   6   5        1.03        3.00      9.17 o 
   4   6   5       52.14       30.96     17.86 o 
   5   6   5       39.51       12.87     22.74 o 
   6   6   5       23.70       24.89     18.28 o 
   7   6   5      428.86      328.85     41.95 o 
   8   6   5      111.41       48.86     26.61 o 
  -7   7   5       21.16       35.87     31.95 o 
  -6   7   5       45.33       48.27     41.41 o 
  -5   7   5       25.43       14.15     11.28 o 
  -4   7   5       25.56       25.56     23.76 o 
  -3   7   5       63.16       46.14     27.91 o 
  -2   7   5       52.06       36.73     30.70 o 
  -1   7   5        0.33      -10.54     24.89 o 
   0   7   5        6.16       14.97     12.57 o 
   1   7   5       22.17       21.18     23.46 o 
   2   7   5       91.66       53.42     29.21 o 
   3   7   5       26.41       10.04     15.33 o 
   4   7   5      267.36      299.35     44.66 o 
 -18   0   6       48.97       29.23     54.32 o 
 -17   0   6      554.80      530.66     48.11 o 
 -16   0   6      672.10      639.92     37.55 o 
 -15   0   6     3395.96     3250.52    138.91 o 
 -14   0   6     1760.48     1683.03     91.13 o 
 -13   0   6      223.18      197.21     33.15 o 
 -12   0   6     8783.66     9241.12    224.08 o 
 -11   0   6     6960.36     7122.74    171.39 o 
 -10   0   6     3202.40     3512.31    133.61 o 
  -9   0   6     1873.97     2085.67    112.38 o 
  -8   0   6      567.85      561.10     43.34 o 
  -7   0   6       26.02        9.57     12.63 o 
  -6   0   6       26.40       30.25     28.09 o 
  -5   0   6      691.78      724.07     38.60 o 
  -4   0   6      655.96      620.58     18.65 o 
  -3   0   6     4916.40     4363.69    212.45 o 
  -2   0   6     4433.31     3922.43    212.53 o 
  -1   0   6    10360.70    10427.47    274.21 o 
   0   0   6     7061.16     7151.85    108.28 o 
   1   0   6     8319.46     8342.41     70.91 o 
   2   0   6     6895.37     7002.59    293.01 o 
   3   0   6     8593.92     8531.08    260.18 o 
   4   0   6       61.58      109.64     14.08 o 
   5   0   6     1413.11     1487.33     46.10 o 
   6   0   6      256.23      275.72     14.27 o 
   7   0   6        4.56        3.47      5.14 o 
   8   0   6     1199.41     1274.11    112.06 o 
   9   0   6     1974.15     2088.75    138.29 o 
  10   0   6       27.70       39.22     30.73 o 
  11   0   6     2914.19     2825.76    195.66 o 
  12   0   6     2442.93     2427.11     96.81 o 
  13   0   6     1703.32     1809.23    118.54 o 
  14   0   6     1332.06     1509.97     98.01 o 
 -18   1   6      525.48      447.68     78.07 o 
 -17   1   6      431.91      414.59     58.23 o 
 -16   1   6      286.74      232.57     31.80 o 
 -15   1   6      182.95      171.64     58.95 o 
 -14   1   6       47.62       49.85     15.22 o 
 -13   1   6     1109.74     1052.57     43.53 o 
 -12   1   6      324.73      318.24     66.35 o 
 -11   1   6      285.27      286.07     23.84 o 
 -10   1   6      532.15      524.55     30.60 o 
  -9   1   6      414.19      363.05     19.31 o 
  -8   1   6     2547.55     2643.06     67.16 o 
  -7   1   6      710.46      646.20     26.10 o 
  -6   1   6     5820.55     5769.37    146.26 o 
  -5   1   6     2405.72     2311.32     63.86 o 
  -4   1   6     1345.53     1380.67     66.50 o 
  -3   1   6      456.23      413.13     25.55 o 
  -2   1   6      928.16      879.90     19.92 o 
  -1   1   6      967.60     1019.75     26.69 o 
   0   1   6       16.90       21.13      6.08 o 
   1   1   6        1.36        4.32      3.55 o 
   2   1   6      487.87      480.91     11.32 o 
   3   1   6     1229.20     1287.27     22.81 o 
   4   1   6     2295.26     2352.26     30.78 o 
   5   1   6     1856.78     1886.92     54.12 o 
   6   1   6     1150.54     1109.66     33.73 o 
   7   1   6     1074.83     1053.60     25.02 o 
   8   1   6      966.53      980.03     36.01 o 
   9   1   6      546.28      567.48     37.22 o 
  10   1   6      523.17      422.36     45.33 o 
  11   1   6      193.68      173.33     48.85 o 
  12   1   6        3.63        7.30     28.80 o 
  13   1   6        3.96       -6.05     31.66 o 
  14   1   6      359.27      360.98    126.80 o 
 -17   2   6      248.22      131.89     73.39 o 
 -16   2   6      158.51       94.52     54.04 o 
 -15   2   6      104.87       66.47     22.46 o 
 -14   2   6      390.77      331.15     29.01 o 
 -13   2   6      108.44      112.06     36.92 o 
 -12   2   6      128.22      119.84     35.04 o 
 -11   2   6        8.20       11.88     12.55 o 
 -10   2   6      457.24      425.68     23.38 o 
  -9   2   6     1130.21     1153.54     56.72 o 
  -8   2   6      182.64      187.60     24.36 o 
  -7   2   6      173.83      184.24     21.56 o 
  -6   2   6        1.26        1.15      6.24 o 
  -5   2   6       77.36       77.21     26.86 o 
  -4   2   6      229.44      205.55     21.25 o 
  -3   2   6      132.37      171.09     14.35 o 
  -2   2   6     1263.05     1311.33     38.41 o 
  -1   2   6      156.55      152.06      9.00 o 
   0   2   6      204.21      192.85      7.45 o 
   1   2   6      311.17      287.59     10.73 o 
   2   2   6      391.27      405.71     10.04 o 
   3   2   6      296.48      281.10      8.10 o 
   4   2   6      579.24      560.25     15.40 o 
   5   2   6      471.06      462.97     16.87 o 
   6   2   6      988.13      931.25     40.09 o 
   7   2   6        4.03        6.21     10.86 o 
   8   2   6     1018.48      993.19     44.51 o 
   9   2   6        0.86        2.81     11.67 o 
  10   2   6      159.27      136.97     43.21 o 
  11   2   6       52.10       45.51     29.69 o 
  12   2   6      280.15      289.94     97.87 o 
  13   2   6       64.51       31.01     29.07 o 
 -16   3   6      612.64      630.14     49.12 o 
 -15   3   6      216.79      182.73     77.10 o 
 -14   3   6      194.23      166.80     57.14 o 
 -13   3   6        9.86       11.12     15.86 o 
 -12   3   6       80.57       72.20     23.83 o 
 -11   3   6        6.37       -2.24     14.64 o 
 -10   3   6     1156.12     1131.10     54.21 o 
  -9   3   6     1087.81     1029.38     41.98 o 
  -8   3   6     3289.66     3315.39    148.56 o 
  -7   3   6     2687.84     2908.58    127.85 o 
  -6   3   6     2861.00     3162.17     90.61 o 
  -5   3   6     1272.65     1323.99     55.96 o 
  -4   3   6     3689.47     3685.25    108.61 o 
  -3   3   6     1914.28     1930.08     46.11 o 
  -2   3   6      937.90      936.58     27.60 o 
  -1   3   6      350.70      345.65     14.24 o 
   0   3   6       51.68       62.48     10.38 o 
   1   3   6       40.86       49.97     12.91 o 
   2   3   6      187.89      171.47      9.55 o 
   3   3   6     1303.17     1296.30     29.38 o 
   4   3   6     1962.26     1958.39     45.56 o 
   5   3   6     4729.94     4840.27    173.87 o 
   6   3   6      399.05      450.65     30.13 o 
   7   3   6     2265.37     2411.50     77.56 o 
   8   3   6      258.45      274.46     26.99 o 
   9   3   6     2188.18     2222.28     93.10 o 
  10   3   6     1139.81     1165.90     50.59 o 
  11   3   6      644.08      706.46     61.07 o 
  12   3   6       21.64       25.19     31.41 o 
  13   3   6        1.56        7.68     29.70 o 
 -15   4   6      440.24      409.48     49.32 o 
 -14   4   6      537.18      568.11     55.01 o 
 -13   4   6      703.54      720.05     42.69 o 
 -12   4   6      966.87     1010.18     54.50 o 
 -11   4   6      499.23      446.04     35.34 o 
 -10   4   6     1694.25     1900.52    102.01 o 
  -9   4   6      938.95      973.71     59.84 o 
  -8   4   6       84.39       75.27     30.24 o 
  -7   4   6       93.85       76.89     27.17 o 
  -6   4   6       41.26       30.42     16.23 o 
  -5   4   6       79.46       82.73      7.38 o 
  -4   4   6      214.19      226.90     85.63 o 
  -3   4   6     1075.67     1017.63     48.63 o 
  -2   4   6     1571.26     1604.98     66.26 o 
  -1   4   6     1763.94     1810.54     67.31 o 
   0   4   6     2415.85     2585.52     75.97 o 
   1   4   6     1624.60     1675.02     46.10 o 
   2   4   6     1039.00     1095.69     26.12 o 
   3   4   6      796.77      790.90     24.44 o 
   4   4   6      419.31      435.54     17.97 o 
   5   4   6      161.82      152.80     17.54 o 
   6   4   6       25.40       14.99     12.56 o 
   7   4   6       21.71       15.42     12.64 o 
   8   4   6      409.40      398.00     30.97 o 
   9   4   6      427.14      401.02     68.43 o 
  10   4   6      664.13      578.59     50.72 o 
  11   4   6      674.36      621.90     57.33 o 
 -14   5   6       10.82       15.92     34.60 o 
 -13   5   6       21.54       -0.39     60.96 o 
 -12   5   6       32.44       26.29     22.92 o 
 -11   5   6      618.43      551.90     53.50 o 
 -10   5   6      536.37      483.39     40.13 o 
  -9   5   6       31.88        7.55     35.88 o 
  -8   5   6       25.43       27.33     27.55 o 
  -7   5   6       29.46       33.66     26.81 o 
  -6   5   6      217.47      206.46     74.00 o 
  -5   5   6      110.18      126.76     52.39 o 
  -4   5   6        1.22       10.61     16.04 o 
  -3   5   6        2.65       -1.39     29.74 o 
  -2   5   6        1.01        7.95     11.64 o 
  -1   5   6        0.08       10.92      9.30 o 
   0   5   6       24.62       22.90     14.60 o 
   1   5   6      171.02      151.03     50.77 o 
   2   5   6       14.05        3.31     12.82 o 
   3   5   6       68.82       52.47     18.26 o 
   4   5   6       61.36       41.46     15.75 o 
   5   5   6       85.88       44.83     20.77 o 
   6   5   6      125.30       96.38     41.43 o 
   7   5   6       92.79       97.99     34.49 o 
   8   5   6      212.56      152.09     72.78 o 
   9   5   6        3.36        6.61     14.18 o 
  10   5   6        3.48        2.09     18.81 o 
 -11   6   6       22.42       38.50     27.65 o 
 -10   6   6      395.49      389.08    132.56 o 
  -9   6   6       23.35       23.84     20.77 o 
  -8   6   6       74.14       96.64     57.04 o 
  -7   6   6       41.24       38.45     11.45 o 
  -6   6   6       28.34       22.18     16.85 o 
  -5   6   6       15.54        4.63     31.62 o 
  -4   6   6      142.54      150.47     73.39 o 
  -3   6   6       48.36       28.24     16.98 o 
  -2   6   6      178.46      193.07     26.59 o 
  -1   6   6       96.83       84.84     37.20 o 
   0   6   6      397.46      421.28     35.65 o 
   1   6   6      732.92      704.28     29.66 o 
   2   6   6      105.85      121.28     38.76 o 
   3   6   6      300.29      318.14     25.98 o 
   4   6   6      158.53      123.42     65.78 o 
   5   6   6      107.65      105.47     43.91 o 
   6   6   6        6.44        4.88     11.83 o 
   7   6   6        0.17       11.80     13.24 o 
  -7   7   6      195.73      215.80    175.28 o 
  -6   7   6      463.09      466.84     61.19 o 
  -5   7   6      332.50      282.43     41.84 o 
  -4   7   6      170.87      152.78     74.60 o 
  -3   7   6      104.56      116.53     45.54 o 
  -2   7   6      112.07       94.82     47.81 o 
  -1   7   6        0.86        8.85     12.54 o 
   0   7   6       71.14       46.33     26.27 o 
   1   7   6       19.89        7.13     13.15 o 
   2   7   6       77.11       63.98     49.17 o 
   3   7   6      354.72      347.33     54.20 o 
 -18   1   7      730.37      693.53     43.98 o 
 -17   1   7      716.04      721.02     47.03 o 
 -16   1   7      812.80      777.08     32.71 o 
 -15   1   7      782.15      766.54     39.60 o 
 -14   1   7      242.05      239.88     45.41 o 
 -13   1   7     2753.37     2737.99     89.81 o 
 -12   1   7      458.24      451.59     29.45 o 
 -11   1   7        6.35       12.75     18.98 o 
 -10   1   7       24.45       10.13     16.78 o 
  -9   1   7     1180.33     1239.93     61.55 o 
  -8   1   7     1342.87     1424.14     61.52 o 
  -7   1   7       26.16        4.55     25.45 o 
  -6   1   7     2309.88     2327.56    111.53 o 
  -5   1   7     4249.51     4378.56    399.11 o 
  -4   1   7     2406.43     2611.92    147.87 o 
  -3   1   7    16293.75    18114.54    606.24 o 
  -2   1   7      454.98      359.47     25.17 o 
  -1   1   7     2934.38     2901.25     71.93 o 
   0   1   7      708.08      696.15     18.29 o 
   1   1   7      307.93      297.54     10.16 o 
   2   1   7      103.00       99.76      7.79 o 
   3   1   7        2.98        5.43      4.28 o 
   4   1   7      592.77      614.50     16.31 o 
   5   1   7      740.44      761.19     19.31 o 
   6   1   7     1332.21     1311.52     38.30 o 
   7   1   7     1550.29     1580.30     49.32 o 
   8   1   7     1388.08     1442.61     60.01 o 
   9   1   7     1218.36     1226.25     83.12 o 
  10   1   7     1875.27     1823.61     92.65 o 
  11   1   7      886.99      883.81     42.84 o 
  12   1   7      312.47      344.78     44.07 o 
  13   1   7       47.80       41.63     32.27 o 
 -17   2   7        8.42        6.95     14.29 o 
 -16   2   7        0.58       10.30     11.50 o 
 -15   2   7      114.77      110.72     41.02 o 
 -14   2   7      788.81      801.67     38.21 o 
 -13   2   7     1108.44     1083.92     50.91 o 
 -12   2   7     1819.08     1869.72     70.56 o 
 -11   2   7     2377.11     2382.18    104.88 o 
 -10   2   7     2119.77     2172.01    120.65 o 
  -9   2   7     5849.29     6102.34    314.13 o 
  -8   2   7     1210.46     1217.58     54.31 o 
  -7   2   7     2438.01     2591.90    119.60 o 
  -6   2   7      730.83      685.24     37.46 o 
  -5   2   7        3.27        4.34      6.55 o 
  -4   2   7       72.11       64.21      8.77 o 
  -3   2   7     1255.31     1519.12    105.13 o 
  -2   2   7     3417.11     3677.53     77.15 o 
  -1   2   7     4830.98     4793.46    154.54 o 
   0   2   7     3261.79     3114.05     66.53 o 
   1   2   7     3748.30     3622.77     93.26 o 
   2   2   7     3081.58     3183.44     66.31 o 
   3   2   7     3936.34     3966.43    131.74 o 
   4   2   7     2591.07     2557.82     54.08 o 
   5   2   7     1262.65     1278.32     41.58 o 
   6   2   7     1932.89     1943.35     57.32 o 
   7   2   7       87.43       85.58     30.65 o 
   8   2   7      420.96      398.09     25.22 o 
   9   2   7      128.72      101.44     39.27 o 
  10   2   7      209.20      182.29     78.13 o 
  11   2   7      778.25      763.39     46.83 o 
  12   2   7      563.33      471.07    111.79 o 
  13   2   7     1112.80     1127.71     81.39 o 
 -16   3   7      103.13       71.23     42.91 o 
 -15   3   7      137.37      123.50     47.20 o 
 -14   3   7       32.61       53.88     20.76 o 
 -13   3   7      513.80      490.93     39.91 o 
 -12   3   7      296.72      267.36     40.75 o 
 -11   3   7      228.14      168.03     64.66 o 
 -10   3   7        1.41       -7.16     20.72 o 
  -9   3   7       76.15       59.46     24.45 o 
  -8   3   7      249.42      249.76     18.24 o 
  -7   3   7      127.66      158.74     18.42 o 
  -6   3   7      318.67      357.59     12.09 o 
  -5   3   7     1817.53     1916.95     85.81 o 
  -4   3   7      233.79      245.82     13.37 o 
  -3   3   7      496.20      492.53     36.05 o 
  -2   3   7      140.92      157.44      7.18 o 
  -1   3   7      139.95      142.81     10.52 o 
   0   3   7      213.16      206.45     20.89 o 
   1   3   7      174.53      152.26     22.46 o 
   2   3   7       58.41       62.98      8.88 o 
   3   3   7       66.10       65.30     14.71 o 
   4   3   7      433.66      413.60     11.83 o 
   5   3   7        5.59        3.62      5.86 o 
   6   3   7     1043.91      999.98     42.51 o 
   7   3   7      498.98      474.01     26.52 o 
   8   3   7       60.33       79.18     26.07 o 
   9   3   7      208.55      159.32     55.68 o 
  10   3   7       74.35       46.54     25.52 o 
  11   3   7       24.06       -0.91     27.65 o 
  12   3   7      168.98      142.59     91.77 o 
 -15   4   7       36.20       22.73     28.14 o 
 -14   4   7       13.93       14.30     21.33 o 
 -13   4   7      181.53      149.31     75.40 o 
 -12   4   7       25.69       27.52     18.66 o 
 -11   4   7     1926.06     1844.17     94.39 o 
 -10   4   7      165.77      145.97     24.83 o 
  -9   4   7      241.52      210.74     46.04 o 
  -8   4   7       58.29       55.05     24.95 o 
  -7   4   7       26.09       45.29     36.89 o 
  -6   4   7       69.25       69.07     42.11 o 
  -5   4   7     4678.01     4975.81    201.32 o 
  -4   4   7      280.88      282.22    109.47 o 
  -3   4   7      444.36      396.16     42.82 o 
  -2   4   7       14.71        9.89     18.10 o 
  -1   4   7       81.14       89.07     39.92 o 
   0   4   7      201.17      194.56     27.04 o 
   1   4   7      801.34      825.53     29.84 o 
   2   4   7      180.24      176.12     10.89 o 
   3   4   7      353.46      346.44     18.52 o 
   4   4   7      470.95      451.80     20.24 o 
   5   4   7      280.56      324.01     34.68 o 
   6   4   7      151.62      127.78     45.12 o 
   7   4   7      236.26      232.11     27.08 o 
   8   4   7      142.55      137.23     38.97 o 
   9   4   7       91.60       51.09     27.73 o 
  10   4   7        3.89        1.23     17.22 o 
  11   4   7      143.65       83.82     87.13 o 
 -13   5   7       14.77       18.72     20.05 o 
 -12   5   7       81.00       76.95     45.40 o 
 -11   5   7      322.70      268.91    125.49 o 
 -10   5   7       82.83       79.28     50.38 o 
  -9   5   7      205.84      147.57     99.35 o 
  -8   5   7      193.58      179.03     97.30 o 
  -7   5   7      433.81      504.00     60.21 o 
  -6   5   7      552.28      574.76     59.78 o 
  -5   5   7     1154.80     1172.75     72.74 o 
  -4   5   7     1455.98     1704.81     97.26 o 
  -3   5   7     1042.46     1204.21     79.11 o 
  -2   5   7      877.80      962.71     49.82 o 
  -1   5   7      738.87      799.22     45.56 o 
   0   5   7      311.76      343.89     27.69 o 
   1   5   7      190.58      204.92     33.20 o 
   2   5   7       10.65       13.31     16.58 o 
   3   5   7       62.42       47.46     20.72 o 
   4   5   7       50.31       40.66     19.68 o 
   5   5   7      462.95      408.68     32.60 o 
   6   5   7      299.97      245.88     64.96 o 
   7   5   7      365.49      373.43     58.73 o 
   8   5   7      897.02      860.17     43.57 o 
   9   5   7      656.51      621.10     48.60 o 
 -11   6   7       38.36       36.12     28.30 o 
 -10   6   7       48.15       38.18     31.59 o 
  -9   6   7     1181.99     1224.88     71.43 o 
  -8   6   7      162.43      127.94     63.94 o 
  -7   6   7      117.29      104.66     64.30 o 
  -6   6   7       13.25       16.41     23.61 o 
  -5   6   7       10.72       22.48     25.41 o 
  -4   6   7        1.42       15.69     17.02 o 
  -3   6   7      230.79      234.48     23.84 o 
  -2   6   7       52.81       41.98     18.37 o 
  -1   6   7       71.29       59.82     23.89 o 
   0   6   7      938.43      881.25     30.06 o 
   1   6   7      542.02      542.24     26.53 o 
   2   6   7      180.42      129.58     54.17 o 
   3   6   7      300.13      274.16     29.03 o 
   4   6   7      134.88       87.28     43.45 o 
   5   6   7       74.54       41.41     25.33 o 
   6   6   7       26.81       24.71     21.43 o 
  -6   7   7       45.69       37.16     35.13 o 
  -5   7   7       14.13        8.14     15.85 o 
  -4   7   7       15.88        9.39     19.64 o 
  -3   7   7       23.56       25.92     26.54 o 
  -2   7   7       17.05       16.13     17.39 o 
  -1   7   7      413.58      379.37     56.77 o 
   0   7   7      216.89      132.88     60.81 o 
   1   7   7       14.13       17.46     20.69 o 
 -18   0   8      651.07      651.85     49.64 o 
 -17   0   8      995.10      936.11     47.80 o 
 -16   0   8       56.75       33.43     34.38 o 
 -15   0   8      201.82      152.60     80.71 o 
 -14   0   8      379.24      358.36     50.00 o 
 -13   0   8      102.60       97.57     61.69 o 
 -12   0   8     1190.89     1267.28     71.41 o 
 -11   0   8     1734.40     1695.17    124.86 o 
 -10   0   8     2505.08     2547.78    135.23 o 
  -9   0   8     3160.80     3328.92    177.91 o 
  -8   0   8     3095.60     3258.02    189.00 o 
  -7   0   8     6468.33     6441.10    213.97 o 
  -6   0   8     6699.39     6786.97    239.88 o 
  -5   0   8     1693.39     1705.41     88.31 o 
  -4   0   8     1763.62     1866.80     92.74 o 
  -3   0   8      133.66       81.82     51.99 o 
  -2   0   8       13.80       15.33     10.46 o 
  -1   0   8      958.96     1019.15     41.79 o 
   0   0   8      469.15      531.13     23.24 o 
   1   0   8     1397.84     1409.39     55.99 o 
   2   0   8     1476.82     1582.45     64.23 o 
   3   0   8     7950.28     8210.94    270.86 o 
   4   0   8     4457.44     4754.44    118.09 o 
   5   0   8     1511.34     1455.48     43.39 o 
   6   0   8     3607.39     3745.23    166.26 o 
   7   0   8     1701.08     1690.44     66.17 o 
   8   0   8      961.85      905.20     76.01 o 
   9   0   8      257.83      266.76    134.40 o 
  10   0   8       15.67       30.08     43.76 o 
  11   0   8        0.11        7.18     20.52 o 
  12   0   8      165.18      133.82    103.06 o 
  13   0   8      266.36      219.06    198.08 o 
 -18   1   8       74.33       62.68     39.07 o 
 -17   1   8      305.85      257.82     35.21 o 
 -16   1   8      426.44      367.70     31.05 o 
 -15   1   8      649.12      637.29     37.09 o 
 -14   1   8      974.90      960.45     68.52 o 
 -13   1   8      326.20      308.24     33.44 o 
 -12   1   8     1013.88     1014.22     42.51 o 
 -11   1   8      441.83      415.83     24.04 o 
 -10   1   8      268.00      224.34     90.33 o 
  -9   1   8       66.69       64.42     29.75 o 
  -8   1   8       95.32       93.98     47.16 o 
  -7   1   8     1141.56     1248.80    161.25 o 
  -6   1   8      241.94      272.36     45.84 o 
  -5   1   8      384.76      367.36     32.14 o 
  -4   1   8       31.12       31.10     20.67 o 
  -3   1   8    14162.73    14664.74    443.12 o 
  -2   1   8     3749.69     3841.51     98.66 o 
  -1   1   8       64.15      108.33     22.66 o 
   0   1   8     1283.42     1329.97     21.26 o 
   1   1   8      753.52      744.90     15.64 o 
   2   1   8      328.40      323.08      9.83 o 
   3   1   8     1822.73     2026.27     55.89 o 
   4   1   8        2.48        7.52      4.30 o 
   5   1   8      791.91      839.19     17.16 o 
   6   1   8       54.21       48.49     15.08 o 
   7   1   8      580.27      589.10     30.50 o 
   8   1   8      207.19      179.42     17.42 o 
   9   1   8      917.37      870.46     61.98 o 
  10   1   8      523.54      484.24     44.24 o 
  11   1   8      472.52      455.45     36.98 o 
  12   1   8      339.79      341.42     55.33 o 
 -17   2   8        0.28        1.97     19.94 o 
 -16   2   8        5.26        8.89     17.17 o 
 -15   2   8        0.32       -2.12     13.71 o 
 -14   2   8        0.33        1.33     19.41 o 
 -13   2   8       36.18       36.91     19.89 o 
 -12   2   8       26.40       17.69     12.11 o 
 -11   2   8      218.59      182.41     73.35 o 
 -10   2   8      222.40      177.32     32.66 o 
  -9   2   8       56.62       50.28     27.64 o 
  -8   2   8        4.59       18.62     27.09 o 
  -7   2   8      559.25      542.03     44.18 o 
  -6   2   8       59.05       60.49     30.46 o 
  -5   2   8      973.07     1025.70     47.33 o 
  -4   2   8     1078.21     1202.29     80.84 o 
  -3   2   8     1773.68     1854.52     96.72 o 
  -2   2   8      305.99      399.17     34.28 o 
  -1   2   8      160.37      176.26     10.24 o 
   0   2   8       13.61       13.74      6.46 o 
   1   2   8        3.50        1.46      4.44 o 
   2   2   8        8.76       13.67      4.83 o 
   3   2   8      196.03      200.14     11.56 o 
   4   2   8        3.10        3.40      4.36 o 
   5   2   8     1750.88     1763.08     65.12 o 
   6   2   8       49.25       46.88     17.07 o 
   7   2   8        2.43       14.28     10.16 o 
   8   2   8      135.67      142.10     37.26 o 
   9   2   8       80.61       64.99     25.43 o 
  10   2   8       35.24       35.26     30.41 o 
  11   2   8        8.66       11.44     20.88 o 
  12   2   8        5.38       21.14     24.90 o 
 -16   3   8      749.44      752.54     68.95 o 
 -15   3   8      776.66      775.31     38.28 o 
 -14   3   8      739.99      723.35     46.74 o 
 -13   3   8     1247.45     1279.58     66.35 o 
 -12   3   8      912.70      931.29     65.30 o 
 -11   3   8      577.41      581.95     58.50 o 
 -10   3   8      231.79      257.76     28.13 o 
  -9   3   8       64.26       60.67     26.05 o 
  -8   3   8       97.53      101.03     39.30 o 
  -7   3   8        2.94        6.79      4.91 o 
  -6   3   8        8.04       12.34      6.28 o 
  -5   3   8     3820.25     4024.55    121.63 o 
  -4   3   8     1756.10     1685.29    130.06 o 
  -3   3   8     2720.59     2813.34    146.86 o 
  -2   3   8     2304.40     2494.72    123.43 o 
  -1   3   8     1845.51     1943.14     58.63 o 
   0   3   8     1975.46     2022.87     53.05 o 
   1   3   8      680.36      681.91     39.44 o 
   2   3   8     1002.04      978.95     26.61 o 
   3   3   8      801.02      832.00     44.29 o 
   4   3   8      107.46      104.04     10.40 o 
   5   3   8       28.20       26.06     14.04 o 
   6   3   8      129.97      117.62     38.25 o 
   7   3   8      988.69      921.41     51.78 o 
   8   3   8      492.34      497.97     36.62 o 
   9   3   8      373.79      364.67     36.72 o 
  10   3   8     1052.81     1071.03     86.29 o 
  11   3   8      291.68      233.62    100.44 o 
 -15   4   8       30.70       17.14     15.63 o 
 -14   4   8       14.29        6.90     10.25 o 
 -13   4   8       40.10       29.69     23.98 o 
 -12   4   8      343.61      342.69     46.20 o 
 -11   4   8      496.59      499.16     33.93 o 
 -10   4   8      449.02      425.03     41.00 o 
  -9   4   8      971.18     1035.50    136.03 o 
  -8   4   8     1105.83     1189.73     93.68 o 
  -7   4   8     1132.41     1105.54     80.31 o 
  -6   4   8     2883.98     3003.77    143.92 o 
  -5   4   8       79.91       61.58     27.27 o 
  -4   4   8       76.00       75.27     40.70 o 
  -3   4   8      144.39      165.10     69.66 o 
  -2   4   8        2.66        8.35     14.42 o 
  -1   4   8        2.97        2.32     11.66 o 
   0   4   8       25.53       34.97     13.15 o 
   1   4   8     3686.09     3688.62    121.84 o 
   2   4   8      485.87      424.63     27.37 o 
   3   4   8      696.93      644.31     32.70 o 
   4   4   8      893.54      866.60     44.33 o 
   5   4   8      671.53      590.74     51.00 o 
   6   4   8      821.84      789.43     51.56 o 
   7   4   8      928.71      823.91     51.81 o 
   8   4   8       62.37       56.50     26.71 o 
   9   4   8       76.20       62.33     34.59 o 
  10   4   8       13.40       14.95     20.86 o 
 -13   5   8        5.39       -0.26     30.44 o 
 -12   5   8       67.96       50.17     31.76 o 
 -11   5   8       12.31      -16.78     41.63 o 
 -10   5   8       45.97       39.17     40.94 o 
  -9   5   8        4.73       16.11     37.00 o 
  -8   5   8       45.17       35.90     41.61 o 
  -7   5   8       12.72        7.15     33.09 o 
  -6   5   8      193.82      177.92    100.15 o 
  -5   5   8      143.22      103.65     56.16 o 
  -4   5   8        1.37       20.90     36.94 o 
  -3   5   8       86.18       51.94     26.42 o 
  -2   5   8       53.99       46.49     29.43 o 
  -1   5   8       47.60       36.40     19.23 o 
   0   5   8      107.41       76.67     23.42 o 
   1   5   8        8.56       10.77     14.60 o 
   2   5   8       92.54       77.01     30.99 o 
   3   5   8        6.34        5.67     10.01 o 
   4   5   8      106.73       80.14     37.57 o 
   5   5   8        3.96        2.19     13.52 o 
   6   5   8       73.82       57.82     26.20 o 
   7   5   8       70.86       58.83     28.49 o 
   8   5   8       21.54       21.59     12.96 o 
 -10   6   8       68.25       56.96     35.43 o 
  -9   6   8      327.70      369.87     65.09 o 
  -8   6   8      263.14      225.19    131.83 o 
  -7   6   8      116.73      135.70     78.94 o 
  -6   6   8       33.73       30.24     24.85 o 
  -5   6   8      248.78      240.23    134.86 o 
  -4   6   8      478.64      467.11     42.37 o 
  -3   6   8       15.46        9.64     13.66 o 
  -2   6   8       75.34       61.77     34.18 o 
  -1   6   8      368.69      356.51     46.08 o 
   0   6   8       19.98       23.84     15.86 o 
   1   6   8        4.13        3.67     11.68 o 
   2   6   8       39.31       28.83     18.86 o 
   3   6   8      247.20      253.80     29.33 o 
   4   6   8       94.93       72.28     35.19 o 
   5   6   8      688.37      660.71     36.72 o 
  -4   7   8      458.20      439.53     46.19 o 
  -3   7   8        7.81       16.24     13.99 o 
  -2   7   8      135.03      118.44     68.18 o 
  -1   7   8     1204.13     1174.38     65.02 o 
 -17   1   9      277.23      249.74     37.45 o 
 -16   1   9      458.29      435.38     47.91 o 
 -15   1   9      908.36      861.97     41.29 o 
 -14   1   9       17.16        1.37     12.74 o 
 -13   1   9     1683.54     1713.79     85.48 o 
 -12   1   9     1767.30     1819.89     74.34 o 
 -11   1   9     1775.84     1846.53    117.92 o 
 -10   1   9     1298.13     1290.80     73.12 o 
  -9   1   9      828.51      819.97     54.36 o 
  -8   1   9      584.00      559.08     36.50 o 
  -7   1   9       29.33       70.27     58.42 o 
  -6   1   9       18.07       20.09     18.73 o 
  -5   1   9      237.28      236.26     23.73 o 
  -4   1   9     1172.88     1241.18     45.29 o 
  -3   1   9      277.60      309.22     37.38 o 
  -2   1   9     3314.92     3463.87    157.18 o 
  -1   1   9      763.00      769.39     18.69 o 
   0   1   9     2334.82     2498.88     60.19 o 
   1   1   9     2511.70     2850.16     66.44 o 
   2   1   9     3679.30     3841.64     77.38 o 
   3   1   9      452.02      415.82     11.04 o 
   4   1   9     1673.43     1800.16     34.20 o 
   5   1   9        5.07        8.87      5.74 o 
   6   1   9      156.89      142.24     36.85 o 
   7   1   9       46.72       30.51     16.15 o 
   8   1   9      191.61      132.88     57.41 o 
   9   1   9        7.17        6.90     22.32 o 
  10   1   9      408.46      347.02     47.49 o 
  11   1   9      697.37      670.13     58.81 o 
  12   1   9      465.35      425.18     46.82 o 
 -17   2   9      981.20      924.72     61.42 o 
 -16   2   9      520.31      489.41     45.74 o 
 -15   2   9      484.67      426.71     35.95 o 
 -14   2   9      205.12      184.83     77.06 o 
 -13   2   9        1.80       20.19     17.27 o 
 -12   2   9       51.15       29.49     19.16 o 
 -11   2   9      383.72      358.50     37.45 o 
 -10   2   9      333.94      325.41     50.54 o 
  -9   2   9     1451.90     1434.51     76.72 o 
  -8   2   9     2200.18     2146.01     77.36 o 
  -7   2   9     2739.99     2711.42    121.63 o 
  -6   2   9     2473.09     2426.81     98.77 o 
  -5   2   9     4133.90     4276.75    194.47 o 
  -4   2   9     2923.19     2922.76    121.96 o 
  -3   2   9      838.39      806.93     35.98 o 
  -2   2   9       68.85       73.11     22.98 o 
  -1   2   9      776.67      779.73     27.56 o 
   0   2   9      312.10      304.33     11.92 o 
   1   2   9       15.03        9.21      6.85 o 
   2   2   9      200.79      201.05      8.32 o 
   3   2   9     1803.85     1988.58     50.18 o 
   4   2   9     5420.70     6166.82    198.74 o 
   5   2   9      122.43      119.78     30.76 o 
   6   2   9     1482.72     1506.64     58.40 o 
   7   2   9     1376.70     1329.99     69.77 o 
   8   2   9     1091.78     1110.02     47.95 o 
   9   2   9     1035.30     1030.05     45.82 o 
  10   2   9      525.42      530.68     78.89 o 
  11   2   9       81.02       53.74     61.58 o 
 -16   3   9      472.11      416.43     41.02 o 
 -15   3   9        2.41       -2.91     18.67 o 
 -14   3   9       39.91       38.81     17.77 o 
 -13   3   9      128.07      131.04     54.58 o 
 -12   3   9      608.84      559.92     57.23 o 
 -11   3   9      224.13      203.37     35.65 o 
 -10   3   9       28.79       35.82     39.31 o 
  -9   3   9      180.41      158.55     85.21 o 
  -8   3   9      270.02      220.79    104.13 o 
  -7   3   9        4.59       18.11     19.48 o 
  -6   3   9       61.68       38.12     23.56 o 
  -5   3   9        7.84        5.83      5.63 o 
  -4   3   9        6.82        0.47      6.37 o 
  -3   3   9      168.21      162.74     15.63 o 
  -2   3   9      747.21      735.25     24.27 o 
  -1   3   9      399.30      377.74     16.77 o 
   0   3   9      881.32      843.52     27.60 o 
   1   3   9       91.87       95.92     13.43 o 
   2   3   9      115.76       93.78     14.08 o 
   3   3   9       34.75       26.26      8.94 o 
   4   3   9       27.66       17.21     14.75 o 
   5   3   9      385.20      345.08     28.74 o 
   6   3   9      469.16      428.57     32.30 o 
   7   3   9     1546.70     1533.99     61.64 o 
   8   3   9      107.06       80.88     26.93 o 
   9   3   9       27.07       14.83     19.03 o 
  10   3   9      214.57      138.06     57.04 o 
 -15   4   9       15.51       -2.21     22.68 o 
 -14   4   9       41.60       38.68     36.47 o 
 -13   4   9        0.27       19.24     22.85 o 
 -12   4   9       43.03       13.02     30.69 o 
 -11   4   9       72.33       22.21     35.72 o 
 -10   4   9       41.51       38.74     34.76 o 
  -9   4   9      306.10      291.22    127.73 o 
  -8   4   9      159.77      138.40     50.54 o 
  -7   4   9      159.77      148.47     87.96 o 
  -6   4   9     1277.52     1245.77     96.69 o 
  -5   4   9        9.47       -8.41     34.81 o 
  -4   4   9      273.59      341.57    109.26 o 
  -3   4   9      137.95      112.06     42.57 o 
  -2   4   9      380.00      355.76     26.78 o 
  -1   4   9       14.23       22.57     14.39 o 
   0   4   9      126.79      117.58     38.24 o 
   1   4   9       24.09       33.04     14.42 o 
   2   4   9       17.78       22.11     14.43 o 
   3   4   9       40.48       29.88     23.59 o 
   4   4   9       43.52       37.50     22.08 o 
   5   4   9      374.55      371.22     33.74 o 
   6   4   9      932.74      896.85     33.65 o 
   7   4   9      346.01      223.52     95.45 o 
   8   4   9      275.05      240.21     89.34 o 
   9   4   9      283.73      189.50     61.12 o 
 -13   5   9      650.77      659.56     64.76 o 
 -12   5   9       17.05       21.34     24.58 o 
 -11   5   9     1009.97     1091.93     63.94 o 
 -10   5   9      524.16      531.58     53.84 o 
  -9   5   9      405.48      450.06     48.70 o 
  -8   5   9       60.29       59.22     40.18 o 
  -7   5   9      109.55       97.10     59.10 o 
  -6   5   9       38.96       22.83     25.67 o 
  -5   5   9       14.02       43.09     31.18 o 
  -4   5   9      241.52      211.28    104.03 o 
  -3   5   9      229.21      209.23     85.17 o 
  -2   5   9      378.67      346.13     32.86 o 
  -1   5   9      745.90      781.83     38.36 o 
   0   5   9     1891.48     1810.20     77.39 o 
   1   5   9      206.34      230.37     23.05 o 
   2   5   9      331.28      392.70     46.52 o 
   3   5   9      778.17      797.37     64.61 o 
   4   5   9      563.92      589.59     35.66 o 
   5   5   9       20.57       31.88     18.20 o 
   6   5   9        9.74        8.68     20.69 o 
   7   5   9       30.54       24.86     15.97 o 
 -10   6   9       15.91       17.63     26.69 o 
  -9   6   9       74.80       39.01     24.04 o 
  -8   6   9      197.53      151.78    115.80 o 
  -7   6   9      124.29      136.86     69.54 o 
  -6   6   9      471.76      522.48     47.89 o 
  -5   6   9      156.15      114.76     57.77 o 
  -4   6   9       34.42       27.38     13.92 o 
  -3   6   9      209.21      220.80     38.33 o 
  -2   6   9      222.52      192.31     61.96 o 
  -1   6   9       46.17       22.65     16.44 o 
   0   6   9        0.31       11.20     14.65 o 
   1   6   9       38.40       33.40     27.10 o 
   2   6   9      228.79      181.83     89.39 o 
   3   6   9        6.81       10.33     13.07 o 
   4   6   9       56.44       45.63     24.62 o 
 -17   0  10     1041.06      965.59     74.07 o 
 -16   0  10      574.00      600.32     44.76 o 
 -15   0  10      102.75       41.61     36.06 o 
 -14   0  10     7237.88     8548.02    155.28 o 
 -13   0  10     1298.48     1481.60    160.35 o 
 -12   0  10       72.28       70.00     39.89 o 
 -11   0  10       12.03       13.87     17.59 o 
 -10   0  10       84.59       93.62     58.77 o 
  -9   0  10      964.50      967.69     65.80 o 
  -8   0  10       47.08       78.49     53.29 o 
  -7   0  10     1891.25     2063.60    117.75 o 
  -6   0  10     3059.94     3404.04    233.99 o 
  -5   0  10     3143.87     3331.75    191.26 o 
  -4   0  10     3906.12     4404.48    247.50 o 
  -3   0  10     2448.23     2620.14    154.05 o 
  -2   0  10     3774.64     3690.78    149.34 o 
  -1   0  10     1772.89     1964.85    162.55 o 
   0   0  10     1255.64     1341.52     61.49 o 
   1   0  10      875.99      960.76     45.32 o 
   2   0  10      121.06      158.72     29.25 o 
   3   0  10        0.96        3.39     12.67 o 
   4   0  10      411.93      420.24     24.02 o 
   5   0  10      754.56      734.39     44.13 o 
   6   0  10     1093.70     1185.72     82.88 o 
   7   0  10     1365.48     1421.74    130.85 o 
   8   0  10      237.35      253.02    172.21 o 
   9   0  10     2553.77     2419.30     92.34 o 
  10   0  10     1445.59     1448.91     90.15 o 
  11   0  10      590.34      716.44     84.14 o 
 -17   1  10      182.51      109.43     63.84 o 
 -16   1  10      153.48      107.25     54.28 o 
 -15   1  10      138.12      104.76     68.87 o 
 -14   1  10       12.04       -3.80     19.52 o 
 -13   1  10      160.51      140.13     41.67 o 
 -12   1  10     1108.04     1193.31     91.13 o 
 -11   1  10      733.21      761.15     51.72 o 
 -10   1  10     1059.53     1185.00     66.05 o 
  -9   1  10      396.24      419.89     42.64 o 
  -8   1  10     1388.01     1449.70     59.30 o 
  -7   1  10      552.67      500.03     39.14 o 
  -6   1  10       21.98        6.83     13.35 o 
  -5   1  10      186.05      168.28     67.00 o 
  -4   1  10       13.68       18.56     11.92 o 
  -3   1  10        2.04        1.77      9.08 o 
  -2   1  10      493.56      542.39     18.51 o 
  -1   1  10      497.05      526.89     16.47 o 
   0   1  10      908.45      951.01     26.06 o 
   1   1  10      944.35      969.45     25.29 o 
   2   1  10     2525.06     2786.17     51.39 o 
   3   1  10      340.91      342.98     12.94 o 
   4   1  10       50.22       42.87     14.94 o 
   5   1  10      836.73      803.18     30.90 o 
   6   1  10      706.65      712.82     34.34 o 
   7   1  10       95.43      105.82     34.93 o 
   8   1  10      106.83       72.64     35.63 o 
   9   1  10       37.57       21.78     17.54 o 
  10   1  10      111.49       80.56     46.38 o 
  11   1  10       92.14       95.27     55.49 o 
 -17   2  10        2.64       -0.60     18.18 o 
 -16   2  10      155.27      130.34     71.12 o 
 -15   2  10       76.93       65.33     26.31 o 
 -14   2  10       16.02       13.35     12.07 o 
 -13   2  10        1.15       14.30     26.99 o 
 -12   2  10      273.84      276.10    159.59 o 
 -11   2  10       76.35       74.95     41.10 o 
 -10   2  10      296.31      309.61    139.47 o 
  -9   2  10       18.67       27.04     27.58 o 
  -8   2  10       56.16       59.78     44.40 o 
  -7   2  10       11.62       21.34     23.76 o 
  -6   2  10        1.40        3.05     22.51 o 
  -5   2  10        7.31       12.11     11.38 o 
  -4   2  10     1083.40     1041.74     54.62 o 
  -3   2  10      124.24      132.36     13.01 o 
  -2   2  10       51.42       50.23     14.11 o 
  -1   2  10      197.19      211.60     19.41 o 
   0   2  10       99.86      107.86     13.06 o 
   1   2  10       92.70      103.65     12.60 o 
   2   2  10       26.68       25.98     11.05 o 
   3   2  10       87.20       87.51     21.50 o 
   4   2  10      842.81      822.86     35.89 o 
   5   2  10      158.58      136.17     42.94 o 
   6   2  10       69.03       54.19     22.00 o 
   7   2  10       39.16       35.68     16.97 o 
   8   2  10      111.59       87.26     31.16 o 
   9   2  10      143.68      122.18     43.11 o 
  10   2  10      335.17      285.98     52.97 o 
 -16   3  10        7.57      -13.80     25.92 o 
 -15   3  10       65.44       28.42     23.76 o 
 -14   3  10      304.20      277.94     99.07 o 
 -13   3  10      199.44      197.43     40.72 o 
 -12   3  10     1077.44     1047.76     71.47 o 
 -11   3  10      663.22      714.64     67.20 o 
 -10   3  10     2980.42     2989.23    177.08 o 
  -9   3  10      786.23      890.36     78.35 o 
  -8   3  10      691.37      718.75     51.54 o 
  -7   3  10      118.78      100.63     56.83 o 
  -6   3  10     1284.03     1290.61    125.64 o 
  -5   3  10       65.87       69.76      8.84 o 
  -4   3  10      159.68      174.15      9.43 o 
  -3   3  10      126.85      118.37     12.82 o 
  -2   3  10      195.44      186.50     30.21 o 
  -1   3  10      631.44      636.25     26.77 o 
   0   3  10      972.95      990.42     34.48 o 
   1   3  10     1445.41     1434.75     47.11 o 
   2   3  10     1291.66     1321.59     42.52 o 
   3   3  10     1648.14     1768.21     63.98 o 
   4   3  10      450.68      498.82     35.78 o 
   5   3  10      830.26      824.85     35.78 o 
   6   3  10       24.87       20.02     14.95 o 
   7   3  10     1146.23     1086.34     34.44 o 
   8   3  10      199.53      149.72     51.35 o 
   9   3  10        0.28      -18.59     22.63 o 
 -14   4  10      403.18      296.57    171.14 o 
 -13   4  10      188.63      131.00    105.02 o 
 -12   4  10       85.86       60.40     46.11 o 
 -11   4  10       10.54       25.59     42.64 o 
 -10   4  10        2.01        0.12     31.13 o 
  -9   4  10       55.18       38.99     33.13 o 
  -8   4  10      199.16      190.87     93.40 o 
  -7   4  10      445.35      459.30     90.71 o 
  -6   4  10      566.30      539.45     55.70 o 
  -5   4  10     1040.85     1042.71    115.68 o 
  -4   4  10     1049.74     1025.94     73.16 o 
  -3   4  10      781.86      766.66     44.20 o 
  -2   4  10      792.34      748.33     47.52 o 
  -1   4  10      474.62      482.47     29.11 o 
   0   4  10       55.62       62.05     22.00 o 
   1   4  10      192.97      150.33     57.79 o 
   2   4  10        5.11        4.12     13.76 o 
   3   4  10        2.57        9.22     19.50 o 
   4   4  10      271.50      217.08     88.89 o 
   5   4  10      473.93      441.12     28.70 o 
   6   4  10      478.08      404.69     42.88 o 
   7   4  10      205.07      154.91     66.58 o 
   8   4  10      438.13      340.66     46.58 o 
 -12   5  10      364.59      223.60    144.90 o 
 -11   5  10        1.24       -9.06     50.28 o 
 -10   5  10      254.40      207.93    128.39 o 
  -9   5  10       31.13       34.45     31.30 o 
  -8   5  10       41.47      -11.03     43.53 o 
  -7   5  10       16.31      -12.24     40.06 o 
  -6   5  10      152.31      130.16     68.21 o 
  -5   5  10       19.87       30.17     24.80 o 
  -4   5  10        3.83        9.87     20.42 o 
  -3   5  10       14.32       18.27     17.33 o 
  -2   5  10       19.67       13.34     13.57 o 
  -1   5  10      185.78      149.94     62.30 o 
   0   5  10       13.93        7.77     14.11 o 
   1   5  10       62.48       38.82     18.62 o 
   2   5  10       27.59       11.69     22.69 o 
   3   5  10        2.90       -6.15     18.47 o 
   4   5  10        9.27       11.29     13.42 o 
   5   5  10       23.98       28.27     18.64 o 
   6   5  10      140.49      106.13     43.53 o 
  -9   6  10        0.46        8.31     38.34 o 
  -8   6  10      184.34      146.20     76.75 o 
  -7   6  10       24.77       23.28     36.48 o 
  -6   6  10       54.80       19.21     45.71 o 
  -5   6  10       85.34       65.13     35.08 o 
  -4   6  10      140.89      121.77     50.19 o 
  -3   6  10      170.50      147.90     63.13 o 
  -2   6  10      237.00      253.59     29.92 o 
  -1   6  10      154.80      111.74     54.71 o 
   0   6  10       99.00      104.66     43.75 o 
   1   6  10       72.89       57.84     28.85 o 
   2   6  10        7.86        0.62     15.69 o 
 -17   1  11      121.86      139.94     52.67 o 
 -16   1  11      116.21      114.75     54.57 o 
 -15   1  11      297.07      223.24    112.42 o 
 -14   1  11       64.88       54.22     39.17 o 
 -13   1  11      290.82      323.51    105.46 o 
 -12   1  11      378.22      385.58     42.33 o 
 -11   1  11      661.26      706.74     91.24 o 
 -10   1  11      823.38      870.83     57.31 o 
  -9   1  11      177.63      172.74     92.22 o 
  -8   1  11     2178.86     2512.52    106.74 o 
  -7   1  11     2255.70     2570.39    251.26 o 
  -6   1  11      813.23      805.81     84.33 o 
  -5   1  11     2059.28     2129.61    127.23 o 
  -4   1  11       84.37       70.55     31.29 o 
  -3   1  11      506.35      519.32     21.02 o 
  -2   1  11       58.63       66.56     22.45 o 
  -1   1  11       37.05       43.98     12.60 o 
   0   1  11      178.26      184.15     15.07 o 
   1   1  11      229.32      247.66     19.86 o 
   2   1  11     1099.92     1186.43     33.77 o 
   3   1  11      892.02      909.96     36.04 o 
   4   1  11      773.79      781.17     32.86 o 
   5   1  11     1184.72     1221.15     58.36 o 
   6   1  11      555.37      561.99     36.76 o 
   7   1  11      709.73      686.50     49.53 o 
   8   1  11      552.74      541.56     34.21 o 
   9   1  11       75.11       71.58     40.12 o 
  10   1  11        0.91      -23.15     39.47 o 
 -16   2  11      799.07      754.63     65.35 o 
 -15   2  11      314.93      354.95     64.04 o 
 -14   2  11      913.29      937.61     53.32 o 
 -13   2  11     2032.56     2041.79    115.55 o 
 -12   2  11      511.56      509.77     49.10 o 
 -11   2  11      919.13      933.69     68.82 o 
 -10   2  11       94.19      115.05     53.27 o 
  -9   2  11       10.15       21.27     20.88 o 
  -8   2  11        0.09       17.36     22.96 o 
  -7   2  11        8.15      -21.56     36.86 o 
  -6   2  11      647.15      657.48     44.36 o 
  -5   2  11       13.72       31.54     18.49 o 
  -4   2  11     6168.17     6426.66    301.57 o 
  -3   2  11     2437.42     2671.14     77.21 o 
  -2   2  11     1011.59     1083.74     30.84 o 
  -1   2  11     1523.68     1651.75     46.67 o 
   0   2  11     1169.28     1188.42     39.39 o 
   1   2  11      828.21      837.68     29.40 o 
   2   2  11     1088.40     1160.95     37.63 o 
   3   2  11       50.91       49.31     14.91 o 
   4   2  11      227.96      224.50     26.82 o 
   5   2  11      100.87       83.09     36.46 o 
   6   2  11      124.65      102.70     27.81 o 
   7   2  11      445.14      415.15     50.95 o 
   8   2  11      444.01      417.98     77.29 o 
   9   2  11      775.77      719.01     48.77 o 
 -16   3  11       72.06       54.15     44.18 o 
 -15   3  11        9.43       20.83     27.55 o 
 -14   3  11        2.92        2.16     31.76 o 
 -13   3  11      359.96      321.04    112.71 o 
 -12   3  11        3.84       -4.25     35.76 o 
 -11   3  11       27.78       21.77     28.14 o 
 -10   3  11      380.80      354.03    169.65 o 
  -9   3  11      181.35      160.79     64.94 o 
  -8   3  11      198.45      202.46     87.03 o 
  -7   3  11     2340.26     2327.38    120.39 o 
  -6   3  11      377.91      355.18     60.38 o 
  -5   3  11      142.01      124.93     51.54 o 
  -4   3  11      874.75      807.54     50.64 o 
  -3   3  11       31.41       27.11     15.09 o 
  -2   3  11        1.69       -1.55      8.69 o 
  -1   3  11       16.96       21.33     13.24 o 
   0   3  11      361.83      346.83     21.92 o 
   1   3  11      115.97       96.63     28.14 o 
   2   3  11      246.13      226.08     17.27 o 
   3   3  11      127.01      101.11     34.89 o 
   4   3  11      172.35      125.68     44.24 o 
   5   3  11      231.45      197.59     28.98 o 
   6   3  11        7.80        7.15     13.50 o 
   7   3  11      122.82       86.90     33.00 o 
   8   3  11        0.28       11.75     15.93 o 
 -14   4  11       71.33       31.46     43.90 o 
 -13   4  11      217.75      164.50     95.98 o 
 -12   4  11       44.06       44.17     36.85 o 
 -11   4  11       77.10       48.65     34.22 o 
 -10   4  11       13.04        2.67     38.29 o 
  -9   4  11       13.66      -13.51     45.91 o 
  -8   4  11        1.27        5.93     36.75 o 
  -7   4  11      702.89      667.29     59.42 o 
  -6   4  11      551.87      464.48     65.14 o 
  -5   4  11      257.02      213.70    107.09 o 
  -4   4  11       48.72       67.13     35.68 o 
  -3   4  11      154.46      143.61     51.84 o 
  -2   4  11      248.78      222.60     41.64 o 
  -1   4  11      279.95      286.17     44.49 o 
   0   4  11       61.70       67.54     23.21 o 
   1   4  11      278.24      275.10     27.47 o 
   2   4  11       73.62       76.05     34.33 o 
   3   4  11      201.70      239.13     37.16 o 
   4   4  11        4.30       -0.15     21.98 o 
   5   4  11       46.13       41.33     22.41 o 
   6   4  11       50.26       44.91     25.21 o 
   7   4  11       29.08       19.91     19.46 o 
 -12   5  11      394.78      398.30     72.92 o 
 -11   5  11       36.62        3.09     42.89 o 
 -10   5  11      456.08      505.68     52.33 o 
  -9   5  11      564.28      599.94     74.08 o 
  -8   5  11      377.40      307.99    170.15 o 
  -7   5  11      106.74      104.85     68.56 o 
  -6   5  11      997.41     1030.12     69.90 o 
  -5   5  11      582.07      656.82     52.71 o 
  -4   5  11       12.89        8.76     17.74 o 
  -3   5  11       20.78       22.52     15.81 o 
  -2   5  11       53.32       38.01     20.24 o 
  -1   5  11        9.51        4.09     13.00 o 
   0   5  11      316.99      232.21     33.15 o 
   1   5  11      162.15      125.03     61.47 o 
   2   5  11      200.43      149.38     70.29 o 
   3   5  11      346.88      340.19     45.29 o 
   4   5  11      382.99      382.43     40.59 o 
   5   5  11      183.66      126.49     82.76 o 
  -8   6  11        0.67       -0.32     36.98 o 
  -7   6  11       16.93       40.94     30.68 o 
  -6   6  11        4.13       12.83     13.70 o 
  -5   6  11      274.20      191.85    104.20 o 
  -4   6  11       46.39       31.70     17.23 o 
  -3   6  11       56.38       28.51     19.88 o 
  -2   6  11      321.86      252.10     41.92 o 
  -1   6  11      180.17      145.38     77.22 o 
   0   6  11       58.11       33.55     19.79 o 
   1   6  11       94.17       57.85     42.61 o 
 -17   0  12       46.94       27.04     48.85 o 
 -16   0  12      581.69      536.47     57.08 o 
 -15   0  12      303.29      238.04    172.19 o 
 -14   0  12      697.94      798.41     71.27 o 
 -13   0  12     1146.24     1254.22    113.06 o 
 -12   0  12     1420.59     1573.17    169.83 o 
 -11   0  12      972.12     1049.59     97.90 o 
 -10   0  12      965.11     1077.08     97.10 o 
  -9   0  12     2684.02     3210.72    217.94 o 
  -8   0  12      215.09      260.07    153.04 o 
  -7   0  12        9.80       -2.78     46.54 o 
  -6   0  12       18.27       17.36     29.53 o 
  -5   0  12      111.17       96.35     59.68 o 
  -4   0  12      462.89      460.31     43.03 o 
  -3   0  12     4398.71     4991.47    320.87 o 
  -2   0  12      244.81      235.41     30.82 o 
  -1   0  12     1179.28     1234.25     48.97 o 
   0   0  12     1578.45     1730.18     60.74 o 
   1   0  12     1940.06     2219.42     84.64 o 
   2   0  12     1714.41     1824.93     77.30 o 
   3   0  12     1790.25     2009.47     82.30 o 
   4   0  12      135.45      140.00     51.06 o 
   5   0  12      295.98      301.79    101.09 o 
   6   0  12        2.33       -8.50     21.58 o 
   7   0  12        1.07        8.65     22.48 o 
   8   0  12       59.49       42.74     37.88 o 
   9   0  12      143.98       95.73    100.32 o 
 -17   1  12      207.60      159.94    111.45 o 
 -16   1  12      399.18      405.31     70.97 o 
 -15   1  12        9.65       21.15     21.19 o 
 -14   1  12      144.39      130.17     68.55 o 
 -13   1  12       16.17       18.23     22.08 o 
 -12   1  12        3.47       15.17     17.07 o 
 -11   1  12       51.63       53.68     35.06 o 
 -10   1  12       59.44       68.39     36.72 o 
  -9   1  12      588.17      576.05     53.44 o 
  -8   1  12      174.34      189.48    104.73 o 
  -7   1  12     1016.51     1025.24     83.37 o 
  -6   1  12      597.63      558.47     41.69 o 
  -5   1  12     1731.98     1846.86     82.35 o 
  -4   1  12      470.91      468.89     26.11 o 
  -3   1  12       16.98       11.90     12.72 o 
  -2   1  12      362.24      380.70     20.93 o 
  -1   1  12      135.22      118.90     31.30 o 
   0   1  12       16.65       17.65      9.64 o 
   1   1  12      168.60      175.27     19.99 o 
   2   1  12      306.30      350.45     19.61 o 
   3   1  12     2087.04     2319.50     66.64 o 
   4   1  12       15.39       16.89     10.83 o 
   5   1  12      263.85      220.11     43.38 o 
   6   1  12      372.81      328.22    102.16 o 
   7   1  12      467.23      442.73     64.11 o 
   8   1  12      223.02      175.51     98.90 o 
   9   1  12      115.94      119.12     40.25 o 
 -16   2  12       46.99       27.91     38.49 o 
 -15   2  12        1.62        2.16     20.35 o 
 -14   2  12      101.20       68.05     49.02 o 
 -13   2  12       68.32       56.69     37.18 o 
 -12   2  12       68.03       38.52     30.18 o 
 -11   2  12       18.70       18.90     29.54 o 
 -10   2  12       71.96       46.19     37.05 o 
  -9   2  12        7.72       21.96     30.71 o 
  -8   2  12       34.34       32.76     35.70 o 
  -7   2  12      626.79      636.50     50.22 o 
  -6   2  12       13.87        4.90     23.81 o 
  -5   2  12     1790.90     1690.95     64.25 o 
  -4   2  12      208.65      200.88     22.85 o 
  -3   2  12        2.55        6.34      7.87 o 
  -2   2  12        4.63        9.47      7.03 o 
  -1   2  12       30.79       30.60     11.56 o 
   0   2  12       63.04       64.09     15.68 o 
   1   2  12      446.14      474.66     19.73 o 
   2   2  12        2.24        3.37      7.25 o 
   3   2  12      415.56      404.58     28.54 o 
   4   2  12        5.22       13.48     11.76 o 
   5   2  12        2.05        5.59     12.95 o 
   6   2  12      104.00       76.25     33.70 o 
   7   2  12        3.25        8.96     14.60 o 
   8   2  12       26.82       19.07     19.35 o 
 -15   3  12      238.84      166.10    100.31 o 
 -14   3  12       83.24       73.02     38.76 o 
 -13   3  12       24.68       21.68     24.03 o 
 -12   3  12       25.74       12.57     16.97 o 
 -11   3  12       42.21       28.51     34.85 o 
 -10   3  12      228.18      216.41     76.49 o 
  -9   3  12      113.08      100.25     55.04 o 
  -8   3  12      223.88      204.45    105.09 o 
  -7   3  12     2899.42     3219.75    258.01 o 
  -6   3  12      684.87      647.96     53.08 o 
  -5   3  12     1684.50     1656.66     97.93 o 
  -4   3  12      245.78      216.01     18.33 o 
  -3   3  12      251.09      255.97     24.33 o 
  -2   3  12      297.37      323.93     26.63 o 
  -1   3  12      530.12      516.97     31.34 o 
   0   3  12       11.61       11.96     11.07 o 
   1   3  12        5.39        3.78      8.35 o 
   2   3  12      148.43      118.90     50.20 o 
   3   3  12      209.24      206.53     33.77 o 
   4   3  12      406.03      438.91     28.58 o 
   5   3  12      910.17      886.52     31.80 o 
   6   3  12      221.42      166.77     63.65 o 
   7   3  12      255.73      195.50    107.37 o 
 -13   4  12      251.89      187.47    139.58 o 
 -12   4  12      346.68      256.78    167.20 o 
 -11   4  12      411.06      347.52    163.99 o 
 -10   4  12      570.51      616.53     68.38 o 
  -9   4  12      122.75      119.53     77.19 o 
  -8   4  12      267.81      194.11    113.79 o 
  -7   4  12       34.35        9.62     24.64 o 
  -6   4  12        1.18       25.07     27.89 o 
  -5   4  12        2.05       -3.77     24.78 o 
  -4   4  12       92.09       70.53     32.76 o 
  -3   4  12      265.38      217.31     84.15 o 
  -2   4  12      291.50      253.09     60.16 o 
  -1   4  12     2309.72     2283.62     91.29 o 
   0   4  12      115.07       90.32     40.17 o 
   1   4  12      118.99      113.06     57.13 o 
   2   4  12      520.90      546.26     40.80 o 
   3   4  12      208.90      158.38     97.80 o 
   4   4  12      227.10      169.06     78.84 o 
   5   4  12      230.36      152.97     77.08 o 
   6   4  12      118.39       50.46     33.86 o 
 -11   5  12       27.46       28.59     31.16 o 
 -10   5  12        7.53        9.91     27.15 o 
  -9   5  12        5.46       -1.45     43.86 o 
  -8   5  12        0.33       -6.69     37.51 o 
  -7   5  12        1.03       -4.19     23.62 o 
  -6   5  12      128.62      128.12     69.35 o 
  -5   5  12       15.74       25.92     17.86 o 
  -4   5  12       24.21       27.83     18.13 o 
  -3   5  12        4.14        1.53     18.63 o 
  -2   5  12       10.09        2.13     13.62 o 
  -1   5  12       25.50       18.01     19.46 o 
   0   5  12      200.25      131.42     69.96 o 
   1   5  12       55.55       44.65     25.61 o 
   2   5  12       16.77        8.11     15.36 o 
   3   5  12       39.52       20.80     21.88 o 
  -5   6  12      278.95      161.81     85.95 o 
  -4   6  12        2.73       11.30     12.94 o 
  -3   6  12       47.92       38.10     20.74 o 
 -16   1  13        9.96       16.47     17.38 o 
 -15   1  13     1280.45     1293.59     70.36 o 
 -14   1  13      339.32      319.35     53.32 o 
 -13   1  13      361.70      317.99    161.76 o 
 -12   1  13      101.34       87.54     49.78 o 
 -11   1  13       16.80       13.49     26.72 o 
 -10   1  13        6.51       -0.34     32.64 o 
  -9   1  13       35.72       42.76     26.00 o 
  -8   1  13      182.19      168.03     68.66 o 
  -7   1  13      330.36      365.17     45.69 o 
  -6   1  13      819.10      815.59     51.67 o 
  -5   1  13      606.87      637.66     42.44 o 
  -4   1  13     1427.46     1550.26     53.75 o 
  -3   1  13      238.64      271.36     29.52 o 
  -2   1  13      797.16      843.70     30.53 o 
  -1   1  13      812.34      851.28     28.88 o 
   0   1  13      728.58      765.95     27.26 o 
   1   1  13       24.45       26.52     11.22 o 
   2   1  13      370.99      363.55     23.56 o 
   3   1  13      980.94     1010.39     39.64 o 
   4   1  13        1.35        7.68      9.51 o 
   5   1  13       53.34       35.02     19.12 o 
   6   1  13      228.59      164.42     57.86 o 
   7   1  13       24.88       28.99     25.76 o 
   8   1  13      528.29      454.18     41.24 o 
 -16   2  13      119.37       87.22     54.67 o 
 -15   2  13        1.68       18.50     20.05 o 
 -14   2  13        6.12        5.84     32.73 o 
 -13   2  13      709.81      824.50     59.36 o 
 -12   2  13      553.53      567.64     61.72 o 
 -11   2  13     1093.43     1139.23     79.21 o 
 -10   2  13      732.55      805.64     73.82 o 
  -9   2  13     1218.85     1191.23     96.13 o 
  -8   2  13      611.80      695.36     77.65 o 
  -7   2  13      629.10      652.75     60.15 o 
  -6   2  13      231.89      198.83     84.23 o 
  -5   2  13        2.35        5.03     12.58 o 
  -4   2  13       39.32       29.60     11.95 o 
  -3   2  13        2.44        6.43      8.41 o 
  -2   2  13       71.28       66.71     20.14 o 
  -1   2  13      453.81      451.54     20.00 o 
   0   2  13      693.45      707.37     26.68 o 
   1   2  13     2088.33     2256.01     94.87 o 
   2   2  13     1217.44     1231.75     44.44 o 
   3   2  13       20.54       16.81     11.47 o 
   4   2  13      553.21      587.32     27.53 o 
   5   2  13     1031.02     1037.25     40.03 o 
   6   2  13      262.73      200.97     87.81 o 
   7   2  13       13.72        4.89     24.86 o 
 -14   3  13      115.03      103.87     65.84 o 
 -13   3  13        7.58        8.45     29.18 o 
 -12   3  13        2.43        9.21     27.76 o 
 -11   3  13       30.92       24.43     37.37 o 
 -10   3  13        9.51       32.10     39.30 o 
  -9   3  13       30.50       24.12     30.72 o 
  -8   3  13      197.39      176.91     98.97 o 
  -7   3  13       17.98        8.85     29.63 o 
  -6   3  13      177.07      139.32     70.84 o 
  -5   3  13      280.55      214.53     94.24 o 
  -4   3  13      345.07      310.76     30.28 o 
  -3   3  13       46.21       39.84     18.30 o 
  -2   3  13      141.02      134.12     28.40 o 
  -1   3  13       16.59       19.50      9.48 o 
   0   3  13       16.70       11.92      7.67 o 
   1   3  13       45.37       31.35     16.25 o 
   2   3  13        2.78        8.70     14.31 o 
   3   3  13       36.54       24.30     21.92 o 
   4   3  13       38.70       35.10     19.82 o 
   5   3  13      231.88      171.59     50.57 o 
   6   3  13       75.80       42.30     26.86 o 
 -13   4  13       42.84       42.14     32.31 o 
 -12   4  13       28.83      -14.13     31.02 o 
 -11   4  13      206.08      155.96     92.63 o 
 -10   4  13      148.17      147.10     70.41 o 
  -9   4  13       30.36       29.69     30.71 o 
  -8   4  13      226.68      228.44     98.49 o 
  -7   4  13        9.45       23.75     25.33 o 
  -6   4  13       96.70       92.51     46.98 o 
  -5   4  13       18.64       26.76     22.29 o 
  -4   4  13        2.81        4.31     20.91 o 
  -3   4  13       11.13        8.80     13.73 o 
  -2   4  13       39.17       15.24     15.32 o 
  -1   4  13       89.00       50.04     22.48 o 
   0   4  13       78.04       51.46     27.77 o 
   1   4  13       22.19       26.19     21.05 o 
   2   4  13      116.72      101.19     59.97 o 
   3   4  13      342.06      237.06    135.75 o 
   4   4  13      330.56      290.71     96.43 o 
 -10   5  13        2.29       -6.83     40.84 o 
  -9   5  13       32.01       43.23     40.59 o 
  -8   5  13       38.20       31.01     36.53 o 
  -7   5  13      200.50      148.17     96.65 o 
  -6   5  13      244.99      148.17     71.41 o 
  -5   5  13      154.27      122.26     61.43 o 
  -4   5  13      249.95      151.41     81.93 o 
  -3   5  13      541.83      476.38     42.20 o 
  -2   5  13      359.89      359.14     50.21 o 
  -1   5  13       35.78       61.88     28.15 o 
   0   5  13      223.77      176.92    102.79 o 
   1   5  13       31.49       24.26     29.56 o 
 -16   0  14     1267.15     1060.13     90.52 o 
 -15   0  14        6.74        8.61     45.73 o 
 -14   0  14       22.83       17.17     28.78 o 
 -13   0  14      176.74      202.89    138.49 o 
 -12   0  14      316.62      325.87    115.27 o 
 -11   0  14      779.94      827.40     90.11 o 
 -10   0  14       15.10        2.63     25.91 o 
  -9   0  14     1613.21     1765.57    188.61 o 
  -8   0  14     1998.96     2223.84    168.00 o 
  -7   0  14      563.27      633.86    100.17 o 
  -6   0  14     1046.00     1116.90     94.75 o 
  -5   0  14      380.72      398.05     32.25 o 
  -4   0  14      913.38      998.26     58.18 o 
  -3   0  14       73.16       33.80     30.42 o 
  -2   0  14       18.00       16.45     15.13 o 
  -1   0  14       14.92        9.73     11.27 o 
   0   0  14      153.93      119.67     55.41 o 
   1   0  14      669.39      688.62     51.75 o 
   2   0  14      912.30      918.91     45.72 o 
   3   0  14      112.86      115.59     50.41 o 
   4   0  14      450.73      459.26     35.41 o 
   5   0  14      770.75      814.24     41.99 o 
   6   0  14      560.70      579.61     51.32 o 
   7   0  14      667.13      663.32     70.93 o 
 -16   1  14      175.95      136.85     82.85 o 
 -15   1  14      271.92      197.72    113.17 o 
 -14   1  14     1104.04     1186.41     59.90 o 
 -13   1  14      147.62      121.81     95.33 o 
 -12   1  14      159.77      136.73     61.00 o 
 -11   1  14       99.55      114.08     61.51 o 
 -10   1  14        2.64        9.05     25.57 o 
  -9   1  14      102.59       83.71     45.60 o 
  -8   1  14       12.74       11.30     24.56 o 
  -7   1  14       27.57       18.48     38.78 o 
  -6   1  14       80.02       96.75     43.59 o 
  -5   1  14      245.94      280.06     33.24 o 
  -4   1  14      278.90      280.35     25.72 o 
  -3   1  14      455.95      461.59     23.44 o 
  -2   1  14      405.03      396.33     19.82 o 
  -1   1  14      315.76      297.70     18.85 o 
   0   1  14      584.69      597.73     32.26 o 
   1   1  14       27.04       27.89      9.93 o 
   2   1  14       11.91        2.19     13.48 o 
   3   1  14      621.19      639.98     24.38 o 
   4   1  14       13.60       12.41     15.52 o 
   5   1  14       35.79       19.24     12.92 o 
   6   1  14      269.01      172.82     71.17 o 
   7   1  14        5.81        6.76     17.61 o 
 -15   2  14       13.19        2.59     19.31 o 
 -14   2  14       27.12       34.32     28.80 o 
 -13   2  14       12.91       12.46     25.16 o 
 -12   2  14       88.76       56.35     45.97 o 
 -11   2  14       13.84       21.32     26.66 o 
 -10   2  14       29.73       33.08     32.15 o 
  -9   2  14       46.92       23.25     32.91 o 
  -8   2  14      107.91       99.34     42.69 o 
  -7   2  14      231.29      255.30    100.03 o 
  -6   2  14      428.06      427.62     49.71 o 
  -5   2  14        6.24        7.91     13.43 o 
  -4   2  14        0.79       10.88     12.05 o 
  -3   2  14       45.26       42.62     23.20 o 
  -2   2  14        9.12        9.74     11.52 o 
  -1   2  14        7.79        9.38      8.94 o 
   0   2  14       23.81       17.19     10.83 o 
   1   2  14       32.79       20.52     13.75 o 
   2   2  14      231.06      209.75     54.60 o 
   3   2  14       34.87       23.52     15.05 o 
   4   2  14       32.78       18.50     15.09 o 
   5   2  14        6.31       21.17     11.89 o 
   6   2  14       22.87       19.93     18.01 o 
 -14   3  14      577.42      549.17     54.00 o 
 -13   3  14      217.31      162.58     96.35 o 
 -12   3  14      815.55      809.22     59.31 o 
 -11   3  14       14.73       14.57     32.74 o 
 -10   3  14       47.99       53.47     32.96 o 
  -9   3  14        0.95       20.93     21.69 o 
  -8   3  14      207.49      158.38     84.80 o 
  -7   3  14       66.21       49.68     34.19 o 
  -6   3  14       10.50       -2.89     33.87 o 
  -5   3  14      650.95      545.51     32.28 o 
  -4   3  14      400.89      378.39     48.07 o 
  -3   3  14      448.65      382.20     45.73 o 
  -2   3  14      650.72      642.08     44.70 o 
  -1   3  14      408.08      400.00     31.10 o 
   0   3  14      402.76      426.78     31.17 o 
   1   3  14      304.92      307.50     28.77 o 
   2   3  14      215.53      188.74     87.99 o 
   3   3  14       67.71       49.78     29.42 o 
   4   3  14        9.97       17.59     13.01 o 
   5   3  14      221.92      130.98     94.08 o 
 -12   4  14       61.52       20.95     23.74 o 
 -11   4  14      344.44      252.66    152.41 o 
 -10   4  14      317.61      225.98    131.53 o 
  -9   4  14      334.67      280.66    164.17 o 
  -8   4  14      303.71      257.51    147.32 o 
  -7   4  14      247.11      208.09    133.01 o 
  -6   4  14      137.08      137.42     63.35 o 
  -5   4  14      262.79      211.37    100.49 o 
  -4   4  14       72.79       60.27     30.72 o 
  -3   4  14       53.98       41.99     20.95 o 
  -2   4  14       22.32       19.51     18.82 o 
  -1   4  14        1.12       -0.03     26.32 o 
   0   4  14       80.24       48.09     34.27 o 
   1   4  14      125.14      112.69     52.33 o 
   2   4  14      303.58      193.97     95.15 o 
   3   4  14      289.41      304.88     59.13 o 
  -8   5  14      100.34       63.22     62.93 o 
  -7   5  14       24.97       27.96     30.23 o 
  -6   5  14       15.04       29.05     19.96 o 
  -5   5  14       26.06        8.72     26.98 o 
  -4   5  14       14.54       18.06     14.84 o 
  -3   5  14       31.85       19.92     17.14 o 
  -2   5  14        0.68       20.61     15.38 o 
  -1   5  14        2.71       15.72     17.77 o 
 -15   1  15      109.14       86.61     71.08 o 
 -14   1  15      325.77      297.36    157.26 o 
 -13   1  15      291.08      308.75    159.08 o 
 -12   1  15      222.28      183.79     90.95 o 
 -11   1  15      149.00      139.98     80.86 o 
 -10   1  15      747.82      870.64     80.44 o 
  -9   1  15      191.83      178.57     98.35 o 
  -8   1  15      194.82      169.20     97.08 o 
  -7   1  15       65.52       59.53     37.94 o 
  -6   1  15        4.55       12.89     16.63 o 
  -5   1  15        0.26        3.02     12.63 o 
  -4   1  15      577.97      556.81     29.82 o 
  -3   1  15       69.84       70.31     22.61 o 
  -2   1  15      193.01      210.16     32.65 o 
  -1   1  15      258.92      251.68     23.91 o 
   0   1  15      428.60      410.73     20.52 o 
   1   1  15      425.51      443.62     23.52 o 
   2   1  15      299.35      278.33     29.67 o 
   3   1  15      353.07      340.92     26.04 o 
   4   1  15      108.48       87.17     40.74 o 
   5   1  15       98.28       70.74     35.04 o 
 -14   2  15        6.27       -6.40     30.09 o 
 -13   2  15        6.17        1.94     33.20 o 
 -12   2  15       10.78       14.29     39.59 o 
 -11   2  15       72.50       87.79     44.72 o 
 -10   2  15        7.09        5.53     19.23 o 
  -9   2  15       11.23       18.62     30.30 o 
  -8   2  15     2143.74     2128.56    119.98 o 
  -7   2  15      185.14      166.78     92.75 o 
  -6   2  15     1600.36     1526.43     93.95 o 
  -5   2  15      360.20      384.55     37.99 o 
  -4   2  15      215.37      177.49     39.98 o 
  -3   2  15      275.61      254.10     21.62 o 
  -2   2  15      306.19      317.54     21.00 o 
  -1   2  15       22.28       20.78     10.72 o 
   0   2  15      164.54      122.38     41.61 o 
   1   2  15       66.26       37.21     19.36 o 
   2   2  15       72.18       58.17     30.63 o 
   3   2  15      151.25      100.64     42.39 o 
   4   2  15      297.70      169.57     90.59 o 
 -13   3  15        5.42       -1.62     34.90 o 
 -12   3  15      207.40      137.13     86.16 o 
 -11   3  15      128.91      100.01     54.86 o 
 -10   3  15       35.81       29.64     37.61 o 
  -9   3  15      336.29      249.06    156.13 o 
  -8   3  15      654.74      603.99    126.42 o 
  -7   3  15       64.27       29.80     29.08 o 
  -6   3  15     1170.37     1003.95     64.32 o 
  -5   3  15       89.18       61.70     28.97 o 
  -4   3  15      187.27      117.89     52.22 o 
  -3   3  15       33.56       32.19     16.53 o 
  -2   3  15      268.70      250.14     27.72 o 
  -1   3  15       58.96       45.00     27.86 o 
   0   3  15        1.79        6.70     18.32 o 
   1   3  15      155.28      107.77     48.76 o 
   2   3  15        4.33       17.94     17.96 o 
   3   3  15       73.82       43.94     33.51 o 
 -10   4  15        3.67       10.44     38.78 o 
  -9   4  15        4.09       23.71     46.48 o 
  -8   4  15       39.75       12.12     44.51 o 
  -7   4  15       19.73       14.41     26.09 o 
  -6   4  15      540.89      484.34     40.77 o 
  -5   4  15       19.87       14.80     17.69 o 
  -4   4  15       14.49       11.86     23.96 o 
  -3   4  15       47.23       35.07     18.97 o 
  -2   4  15       25.65       31.41     24.57 o 
  -1   4  15       93.94       70.55     74.12 o 
   0   4  15       10.29       -1.11     19.22 o 
   1   4  15       17.27       30.28     25.34 o 
 -14   0  16      361.70      234.46    249.04 o 
 -13   0  16      128.07      119.01    126.77 o 
 -12   0  16       89.68       81.17     78.20 o 
 -11   0  16      281.54      216.93    166.84 o 
 -10   0  16      120.36       70.97     62.40 o 
  -9   0  16        9.28       12.18     36.40 o 
  -8   0  16      105.14      125.71     93.67 o 
  -7   0  16      119.26      106.35     89.08 o 
  -6   0  16      642.37      707.07     75.11 o 
  -5   0  16     2063.26     2263.13    156.44 o 
  -4   0  16       18.59       18.04     12.64 o 
  -3   0  16      393.10      441.71     44.14 o 
  -2   0  16      570.59      601.24     57.02 o 
  -1   0  16      380.82      373.74     41.30 o 
   0   0  16      524.37      540.45     32.21 o 
   1   0  16      914.33      861.57     51.21 o 
   2   0  16     1104.47     1053.91     47.19 o 
   3   0  16       10.73       13.10     13.97 o 
   4   0  16        9.90        6.76     14.84 o 
 -14   1  16       39.55        6.16     38.54 o 
 -13   1  16       97.41       67.67     49.28 o 
 -12   1  16       84.14       84.11     67.13 o 
 -11   1  16       80.42       95.62     60.59 o 
 -10   1  16      306.97      241.37    138.92 o 
  -9   1  16      534.63      486.61     58.67 o 
  -8   1  16       51.05       49.91     30.11 o 
  -7   1  16        5.51        6.22     14.71 o 
  -6   1  16      141.24      112.51     42.49 o 
  -5   1  16       29.97       27.72     12.70 o 
  -4   1  16        3.52        2.38     10.55 o 
  -3   1  16        0.72        4.97     10.63 o 
  -2   1  16       18.83       18.92      9.68 o 
  -1   1  16       40.68       26.91     13.66 o 
   0   1  16      242.53      241.64     20.42 o 
   1   1  16      579.11      540.12     30.18 o 
   2   1  16        5.94       -4.48     17.34 o 
   3   1  16       63.79       37.83     41.54 o 
 -13   2  16        0.40       20.17     25.81 o 
 -12   2  16       27.18        8.03     20.86 o 
 -11   2  16        5.32      -10.89     36.97 o 
 -10   2  16       18.76       15.49     32.02 o 
  -9   2  16      168.77      119.18     66.47 o 
  -8   2  16      171.47      116.47     66.69 o 
  -7   2  16      366.80      355.17     51.48 o 
  -6   2  16      111.49       63.77     35.51 o 
  -5   2  16        1.24       13.15      7.54 o 
  -4   2  16       12.66       13.74     10.54 o 
  -3   2  16        4.50        5.68     12.64 o 
  -2   2  16      169.32      130.02     50.99 o 
  -1   2  16      187.65      156.98     43.35 o 
   0   2  16       31.85        7.91     13.81 o 
   1   2  16       19.63       10.31     13.91 o 
   2   2  16       22.69       10.95     15.34 o 
   3   2  16        0.66        2.91     19.31 o 
 -11   3  16      223.95      178.25    137.61 o 
 -10   3  16      171.97      138.46     79.67 o 
  -9   3  16      813.38      865.99     82.72 o 
  -8   3  16       87.44       70.34     48.63 o 
  -7   3  16      467.09      411.63     38.26 o 
  -6   3  16       65.71       31.83     26.30 o 
  -5   3  16       24.35       33.11     24.25 o 
  -4   3  16       52.27       39.71     26.46 o 
  -3   3  16      147.53      102.63     57.99 o 
  -2   3  16      181.99      123.44     57.74 o 
  -1   3  16       57.68       35.60     28.07 o 
   0   3  16      256.35      163.31     75.66 o 
   1   3  16      154.34      122.28     64.36 o 
  -8   4  16        9.35        3.20     33.89 o 
  -7   4  16       64.60       60.26     35.08 o 
  -6   4  16      224.66      114.23     60.73 o 
  -5   4  16      251.26      160.93    113.30 o 
  -4   4  16      107.52       93.00     43.11 o 
  -3   4  16      350.41      346.02     52.08 o 
 -12   1  17      107.77       56.41     49.59 o 
 -11   1  17       18.51       22.06     32.52 o 
 -10   1  17      221.99      163.48    102.10 o 
  -9   1  17      175.09      120.35     83.77 o 
  -8   1  17      300.63      259.55    138.25 o 
  -7   1  17      214.20      201.27     57.43 o 
  -6   1  17      187.05      152.94     82.25 o 
  -5   1  17       33.80       22.91     18.05 o 
  -4   1  17      199.00      141.60     56.99 o 
  -3   1  17      117.04       86.81     38.89 o 
  -2   1  17       38.12       29.90     15.03 o 
  -1   1  17       14.26       10.38      9.41 o 
   0   1  17        6.38        7.69     13.07 o 
   1   1  17      978.21      834.65     56.75 o 
   2   1  17       48.16       21.59     20.17 o 
 -11   2  17      123.49      118.06     76.02 o 
 -10   2  17       56.02       54.18     36.01 o 
  -9   2  17        7.21       24.68     30.32 o 
  -8   2  17        5.86       14.94     25.38 o 
  -7   2  17       19.21       14.06     15.30 o 
  -6   2  17       10.67       12.88     17.91 o 
  -5   2  17      172.22       95.99     45.82 o 
  -4   2  17      168.48      124.09     53.50 o 
  -3   2  17      406.80      397.03     20.85 o 
  -2   2  17      229.04      156.30     65.42 o 
  -1   2  17      554.02      506.99     32.49 o 
   0   2  17       66.78       59.84     29.21 o 
  -9   3  17        1.11       25.27     32.86 o 
  -8   3  17      127.97       80.58     49.57 o 
  -7   3  17       49.39       34.29     24.04 o 
  -6   3  17        8.00       14.14     17.11 o 
  -5   3  17        9.07       22.96     17.48 o 
  -4   3  17       16.76       19.58     13.62 o 
  -3   3  17       78.55       43.67     20.23 o 
  -2   3  17       20.61       13.81     19.76 o 
 -11   0  18      400.82      455.02     69.44 o 
  -9   0  18      120.22       97.71     99.49 o 
  -8   0  18      110.47       81.32    109.89 o 
  -7   0  18       32.80       24.10     24.33 o 
  -6   0  18       41.31       38.28     26.96 o 
  -5   0  18       52.28       35.63     23.32 o 
  -4   0  18       47.28       31.41     20.87 o 
  -3   0  18      123.11       64.77     36.87 o 
  -2   0  18      125.34       76.92     43.67 o 
  -1   0  18      443.77      410.84     36.14 o 
 -11   1  18       68.40       40.18     31.52 o 
 -10   1  18       37.17        6.44     31.74 o 
  -9   1  18      441.82      427.19     55.07 o 
  -8   1  18       68.52       38.62     28.57 o 
  -7   1  18       90.70       73.24     37.22 o 
  -6   1  18       34.00       28.42     23.39 o 
  -5   1  18      179.86      125.82     56.85 o 
  -4   1  18       67.07       57.73     27.39 o 
  -3   1  18       55.22       28.32     11.84 o 
  -2   1  18       27.64       11.01     11.19 o 
  -1   1  18       15.45        7.38     11.42 o 
  -9   2  18      208.54      121.50    110.09 o 
  -8   2  18       53.56       37.99     30.79 o 
  -7   2  18       10.03        9.19     19.06 o 
  -6   2  18        0.18        9.27     11.60 o 
  -5   2  18        0.45        0.56     16.74 o 
  -4   2  18        0.05        2.77     17.11 o 
  -3   2  18        0.36        4.78     14.81 o 
                                                 
